# Supplementary material for: Penta­aqua­tri-μ3-hydroxido-tris­(imino­diacetato)-μ3-oxido-tetra­hedro-calcium(II)tricobalt(III) 2.54-hydrate
Source: Acta Crystallogr Sect E Struct Rep Online. 2010 Mar 31;66(Pt 4):m483–4. doi: 10.1107/S1600536810010998 (PMC2984083; doi:10.1107/S1600536810010998)
Supplement: Supplementary file 2 [file e-66-0m483-Isup2.hkl]

# 
# h,k,l, Fc-squared, Fo-squared, sigma(Fo-squared) and status flag 
# 
data_I
_shelx_title '  Co3-ida3-Ca' 
_shelx_refln_list_code          4 
_shelx_F_calc_maximum      223.30 
_exptl_crystal_F_000       830.00 
_reflns_d_resolution_high  0.7697 
 
loop_ 
 _symmetry_equiv_pos_as_xyz 
 'x, y, z' 
 '-x, -y, -z' 
 
_cell_length_a    10.4743 
_cell_length_b    11.3031 
_cell_length_c    12.5880 
_cell_angle_alpha  75.876 
_cell_angle_beta  100.923 
_cell_angle_gamma 104.581 
 
_shelx_F_squared_multiplier     1.000 
 
loop_ 
 _refln_index_h 
 _refln_index_k 
 _refln_index_l 
 _refln_F_squared_calc 
 _refln_F_squared_meas 
 _refln_F_squared_sigma 
 _refln_observed_status 
   2   0   0    14616.13    14112.72    159.80 o 
   3   0   0     3003.49     3011.07    124.50 o 
   4   0   0     2261.11     2647.97    136.74 o 
   5   0   0     2619.26     2429.14    157.29 o 
   6   0   0       63.93      154.55    131.27 o 
   7   0   0      704.71      660.08     93.89 o 
   8   0   0      416.53      179.15    165.05 o 
   9   0   0     3618.07     3414.94    238.94 o 
  10   0   0      171.94      191.50     83.29 o 
  11   0   0     1037.86     1369.34    155.97 o 
  12   0   0       45.24       65.04    142.42 o 
  13   0   0      774.44      732.55    109.85 o 
 -13   1   0       42.07      129.09    208.11 o 
 -12   1   0       52.41     -202.76    202.76 o 
 -11   1   0      208.87      -30.71    196.96 o 
 -10   1   0     2738.40     2624.90    240.14 o 
  -9   1   0       56.00       61.76    167.12 o 
  -8   1   0      712.66      708.28     87.11 o 
  -7   1   0     2709.94     2674.09    204.40 o 
  -6   1   0     2154.82     2383.78    163.95 o 
  -5   1   0        5.74     -114.44    114.44 o 
  -4   1   0     1435.07     1790.38    125.70 o 
  -3   1   0       21.74       32.68     95.20 o 
  -2   1   0     4699.47     5398.13    108.54 o 
   1   1   0    10545.90    10312.71    116.19 o 
   2   1   0     6862.91     2617.47    102.96 o 
   3   1   0        7.33       40.77    101.65 o 
   4   1   0      260.66      220.57     47.33 o 
   5   1   0     1609.11     1808.30    142.86 o 
   6   1   0      594.46      691.89     84.05 o 
   7   1   0      604.35      664.45     84.60 o 
   8   1   0       98.42      195.54    159.25 o 
   9   1   0      544.27      545.42     83.40 o 
  10   1   0     2487.72     2255.24    245.60 o 
  11   1   0      180.97     -118.59    204.94 o 
  12   1   0      178.03      122.53    142.09 o 
 -13   2   0       87.04      205.60    219.59 o 
 -12   2   0      123.28       67.77    190.41 o 
 -11   2   0      179.48      254.68    187.78 o 
 -10   2   0     1128.23     1195.01    141.22 o 
  -9   2   0     2362.94     2656.82    232.05 o 
  -8   2   0      560.54      529.57     79.03 o 
  -7   2   0      281.69      349.00     68.75 o 
  -6   2   0     2828.67     2853.13    184.61 o 
  -5   2   0     3651.25     3864.72    167.34 o 
  -4   2   0      849.58      939.89    119.80 o 
  -3   2   0       74.26       -5.03    104.71 o 
  -2   2   0     5737.28     5633.24    131.49 o 
  -1   2   0       23.51       46.78     54.10 o 
   0   2   0     8931.29     7913.41     85.59 o 
   1   2   0    11755.65    12165.17    165.70 o 
   2   2   0      264.17      441.91     57.71 o 
   3   2   0     5129.72     5437.26    166.36 o 
   4   2   0      308.61      236.64     50.72 o 
   5   2   0      105.42       41.10    125.48 o 
   6   2   0     2909.80     2688.41    197.84 o 
   7   2   0     1256.28     1257.20    139.03 o 
   8   2   0      716.82      778.67    108.97 o 
   9   2   0      275.80       60.88    187.24 o 
  10   2   0      993.83     1173.25    142.31 o 
  11   2   0      283.18      247.57    213.58 o 
  12   2   0        5.22     -225.38    225.38 o 
 -13   3   0      540.62      307.25    232.60 o 
 -12   3   0       83.03      193.47    132.69 o 
 -11   3   0       14.70       11.26    194.23 o 
 -10   3   0      599.55      640.40     83.29 o 
  -9   3   0      294.77      249.65    179.58 o 
  -8   3   0      401.58      460.71     78.70 o 
  -7   3   0      238.05      224.29     68.64 o 
  -6   3   0     5071.00     5486.12    218.71 o 
  -5   3   0       41.71       58.91    117.17 o 
  -4   3   0     7788.64     7643.53    197.18 o 
  -3   3   0     2366.85     2396.57    133.46 o 
  -2   3   0     2364.70     2205.51    125.59 o 
  -1   3   0     6727.27     5384.69    140.67 o 
   0   3   0     1102.01     1167.52     73.34 o 
   1   3   0     2090.90     2395.81    124.50 o 
   2   3   0      601.70      741.73     81.32 o 
   3   3   0     3294.93     3809.64    154.77 o 
   4   3   0       86.97      159.25    116.63 o 
   5   3   0      472.35      445.63     62.08 o 
   6   3   0      663.86      814.96    112.25 o 
   7   3   0      432.83      478.31     77.60 o 
   8   3   0      286.34      316.98     79.68 o 
   9   3   0      362.12      202.32    195.98 o 
  10   3   0      116.90       61.43    136.85 o 
  11   3   0     3002.93     3387.62    276.97 o 
  12   3   0      559.55      398.74    105.15 o 
 -13   4   0       28.35      179.91    234.24 o 
 -12   4   0      110.51      127.34    100.67 o 
 -11   4   0      115.06      194.67    188.11 o 
 -10   4   0     1212.33     1285.51    149.96 o 
  -9   4   0      508.54      451.64     86.57 o 
  -8   4   0     1994.38     1987.23    220.24 o 
  -7   4   0      236.19      363.87     71.05 o 
  -6   4   0     5304.31     5889.45    229.10 o 
  -5   4   0     1010.67     1010.83    104.38 o 
  -4   4   0     7057.39     6437.71    200.35 o 
  -3   4   0    17997.74    15126.18    250.63 o 
  -2   4   0     4836.50     4615.96    158.71 o 
  -1   4   0     1511.54     1163.53    121.65 o 
   0   4   0     9082.29     9218.85    137.40 o 
   1   4   0     5276.89     4915.34    164.61 o 
   2   4   0        0.95     -103.95    107.77 o 
   3   4   0      598.65      727.96     91.38 o 
   4   4   0     2702.84     2967.46    170.84 o 
   5   4   0    14216.75    14555.95    333.48 o 
   6   4   0     2033.31     2423.57    206.58 o 
   7   4   0       41.56     -143.41    170.62 o 
   8   4   0       93.02      -42.19    174.99 o 
   9   4   0      128.51      235.00    179.47 o 
  10   4   0     2766.47     2741.09    259.70 o 
  11   4   0        1.57        0.00    211.50 o 
 -13   5   0      155.00       -1.31    240.68 o 
 -12   5   0       94.04      176.09    186.47 o 
 -11   5   0        3.22      124.39    193.47 o 
 -10   5   0     3010.58     3203.55    252.27 o 
  -9   5   0     2899.43     2967.90    252.82 o 
  -8   5   0      812.39      921.64    112.69 o 
  -7   5   0      341.43      192.04    184.50 o 
  -6   5   0     3692.08     3534.96    219.04 o 
  -5   5   0    12727.29    12756.60    297.85 o 
  -4   5   0      822.97      956.51    134.22 o 
  -3   5   0      676.29      847.42     85.26 o 
  -2   5   0        4.29       71.70    107.77 o 
  -1   5   0      302.70      215.11     47.87 o 
   0   5   0      103.06       40.48     96.30 o 
   1   5   0     1645.87     1896.18    144.06 o 
   2   5   0     6044.50     6797.64    214.01 o 
   3   5   0     3203.43     3620.65    186.14 o 
   4   5   0     6349.01     7042.92    252.05 o 
   5   5   0      516.86      489.46     77.50 o 
   6   5   0     6300.37     6471.37    289.76 o 
   7   5   0       64.36      154.23     77.60 o 
   8   5   0      367.60      432.29     84.82 o 
   9   5   0      151.49      -12.79    198.82 o 
  10   5   0      287.15      176.85    213.69 o 
  11   5   0     1512.33     1811.58    241.56 o 
 -13   6   0      474.89      541.92    107.01 o 
 -12   6   0      433.28      472.73     99.14 o 
 -11   6   0     2414.99     2227.70    264.29 o 
 -10   6   0      610.17      568.81     92.36 o 
  -9   6   0      318.90      457.43     82.96 o 
  -8   6   0      513.01      556.46     83.94 o 
  -7   6   0      939.74     1011.27    141.98 o 
  -6   6   0     1585.43     1798.79    181.66 o 
  -5   6   0     1872.30     1854.98    193.47 o 
  -4   6   0     2742.45     2035.00    177.07 o 
  -3   6   0     1605.64     1436.02    161.11 o 
  -2   6   0       34.34     -125.15    125.15 o 
  -1   6   0     1503.50     1600.96    146.14 o 
   0   6   0      207.04      221.83     57.66 o 
   1   6   0        7.73       88.86    123.62 o 
   2   6   0       89.98      175.87    134.44 o 
   3   6   0       33.85      -62.85    155.43 o 
   4   6   0     6152.58     6258.34    252.93 o 
   5   6   0     6094.54     6171.12    283.53 o 
   6   6   0       65.59       25.47    174.77 o 
   7   6   0       10.52        1.09    178.93 o 
   8   6   0     1878.27     1650.47    166.80 o 
   9   6   0      562.04      135.21    227.57 o 
  10   6   0      185.36      406.82     94.00 o 
 -12   7   0       35.99     -111.05    233.25 o 
 -11   7   0     1791.42     1755.40    249.54 o 
 -10   7   0      429.92      540.28     90.17 o 
  -9   7   0     1534.34     1209.87    154.01 o 
  -8   7   0      325.17      262.22     85.37 o 
  -7   7   0        9.71       12.13    182.75 o 
  -6   7   0     1343.30     1191.73    139.91 o 
  -5   7   0     1619.05     1728.29    185.71 o 
  -4   7   0      144.37      181.99    158.93 o 
  -3   7   0       73.02      142.42    148.54 o 
  -2   7   0      962.85      718.56     91.27 o 
  -1   7   0      111.46     -149.31    149.31 o 
   0   7   0       56.55       78.00    107.42 o 
   1   7   0     1285.15     1287.26    170.73 o 
   2   7   0        1.89      144.39    150.29 o 
   3   7   0      148.38      181.11     75.09 o 
   4   7   0     1747.39     1558.33    214.34 o 
   5   7   0      490.22      445.85     85.37 o 
   6   7   0       40.01       96.62    175.76 o 
   7   7   0        5.96      -20.66    162.64 o 
   8   7   0      312.38      290.09     91.92 o 
   9   7   0       57.29       13.33    218.82 o 
 -12   8   0      269.51       38.47    240.25 o 
 -11   8   0        5.04     -162.53    193.25 o 
 -10   8   0      339.77      475.69     91.92 o 
  -9   8   0      980.44     1120.46    150.07 o 
  -8   8   0       52.58       34.32    178.71 o 
  -7   8   0       91.61       98.92    183.63 o 
  -6   8   0       64.02      117.83    170.62 o 
  -5   8   0     2074.39     2436.79    211.17 o 
  -4   8   0      701.25      903.71    127.45 o 
  -3   8   0       22.06      210.30    164.83 o 
  -2   8   0     2148.53     1795.30    196.53 o 
  -1   8   0      189.18      180.57     74.00 o 
   0   8   0      395.61      461.73     52.71 o 
   1   8   0     1137.88     1144.95    136.08 o 
   2   8   0     5462.72     5540.77    275.44 o 
   3   8   0        1.21      253.69    171.17 o 
   4   8   0      527.66      658.99     83.40 o 
   5   8   0     1462.58     1265.62    150.07 o 
   6   8   0     2534.75     2656.71    257.95 o 
   7   8   0       44.91      -88.21    200.79 o 
   8   8   0       31.13      -37.05    216.20 o 
   9   8   0      185.57     -159.69    225.05 o 
 -11   9   0        5.10      245.82    207.13 o 
 -10   9   0       32.35      -90.28    215.33 o 
  -9   9   0     1639.89     1856.83    227.24 o 
  -8   9   0     1387.62     1233.81    134.55 o 
  -7   9   0     1098.42     1229.55    155.97 o 
  -6   9   0       28.86      -24.92    190.41 o 
  -5   9   0     2600.02     2603.48    216.09 o 
  -4   9   0     1807.01     1873.23    210.30 o 
  -3   9   0      327.97      301.68     80.77 o 
  -2   9   0      104.58        8.53    174.56 o 
  -1   9   0      795.81      879.67    125.26 o 
   0   9   0     8155.81     8074.88    219.43 o 
   1   9   0     2944.36     2877.06    237.41 o 
   2   9   0      251.15      393.05     81.98 o 
   3   9   0      498.03      600.95     83.51 o 
   4   9   0     1843.15     1834.97    223.63 o 
   5   9   0      858.15      817.80    107.23 o 
   6   9   0       97.70      218.17    186.58 o 
   7   9   0       84.74      285.28    195.98 o 
   8   9   0      456.33      284.62    235.44 o 
 -11  10   0      129.76      154.66    236.20 o 
 -10  10   0      545.77      526.62    103.40 o 
  -9  10   0      184.33      235.44    215.87 o 
  -8  10   0      405.20      401.69     96.95 o 
  -7  10   0        8.28     -146.03    197.29 o 
  -6  10   0     1365.01     1213.04    160.35 o 
  -5  10   0      168.63      -26.34    201.99 o 
  -4  10   0      983.39     1033.68    142.09 o 
  -3  10   0      485.21      256.42    190.30 o 
  -2  10   0     2138.59     2078.06    228.66 o 
  -1  10   0      709.78      697.57     97.06 o 
   0  10   0     1249.35     1000.97     87.05 o 
   1  10   0     3275.93     3021.02    254.78 o 
   2  10   0        8.64     -138.16    184.07 o 
   3  10   0      846.51     1028.21    121.54 o 
   4  10   0        0.27      -94.98    195.43 o 
   5  10   0      442.46      558.43     93.78 o 
   6  10   0      925.14      830.48    104.27 o 
   7  10   0       74.80      -66.35    221.88 o 
 -10  11   0      341.16       25.69    242.43 o 
  -9  11   0       59.68     -206.91    220.90 o 
  -8  11   0      160.02       56.40    232.71 o 
  -7  11   0       60.19      134.44    140.67 o 
  -6  11   0      340.37      265.28     91.27 o 
  -5  11   0     2214.70     2529.26    257.84 o 
  -4  11   0      670.39      606.74     94.55 o 
  -3  11   0      597.44      469.35     90.39 o 
  -2  11   0       53.41      148.87    187.45 o 
  -1  11   0     2511.49     2403.13    243.20 o 
   0  11   0     1739.46     1649.96    137.45 o 
   1  11   0     1055.44      965.25    128.21 o 
   2  11   0      355.40      316.32     92.58 o 
   3  11   0       15.00      272.38    195.43 o 
   4  11   0        3.00      -67.55    198.71 o 
   5  11   0      224.98      198.17    218.06 o 
   6  11   0       73.44      120.56    230.74 o 
  -9  12   0        8.28     -221.88    244.51 o 
  -8  12   0      883.59     1027.88    123.18 o 
  -7  12   0       92.07     -235.88    235.88 o 
  -6  12   0      260.13       12.57    223.31 o 
  -5  12   0       20.47      107.23    213.91 o 
  -4  12   0       19.51       11.80    201.34 o 
  -3  12   0       30.98      102.64    193.47 o 
  -2  12   0      443.53      462.68     92.69 o 
  -1  12   0        1.74     -193.25    193.25 o 
   0  12   0       10.76     -167.56    167.56 o 
   1  12   0       45.95        1.31    215.00 o 
   2  12   0       40.62      186.80    140.24 o 
   3  12   0      109.76      -59.68    219.48 o 
   4  12   0       30.46      167.23    218.71 o 
  -7  13   0      297.64      434.92    106.02 o 
  -6  13   0      246.78      182.75    107.55 o 
  -5  13   0        6.26      141.66    226.37 o 
  -4  13   0     1025.47      863.82    112.36 o 
  -3  13   0      778.00     1054.11    131.60 o 
  -2  13   0      179.96      317.41    215.54 o 
  -1  13   0       79.87      213.25    215.22 o 
   0  13   0      381.63      460.68    142.53 o 
   1  13   0      194.22      -13.77    234.13 o 
   2  13   0       58.00     -247.13    247.13 o 
  -5  14   0     2310.18     2587.19    313.92 o 
  -4  14   0       58.78      285.28    228.11 o 
  -3  14   0      827.56      219.26    271.84 o 
  -2  14   0       12.64      259.70    212.70 o 
  -1  14   0     1014.97     1086.80    149.20 o 
  -2 -13   1      417.73      357.09    109.96 o 
  -1 -13   1      274.13      141.11    230.63 o 
   0 -13   1      220.32      221.53     71.03 o 
   1 -13   1      133.83      243.96    217.08 o 
   2 -13   1      611.98      776.60    109.85 o 
   3 -13   1      275.78      177.94    219.70 o 
   4 -13   1     1826.74     1980.56    267.57 o 
   5 -13   1     1814.87     1638.23    189.20 o 
   6 -13   1      301.50      -49.30    253.36 o 
   7 -13   1      242.35      121.22    143.73 o 
  -4 -12   1      471.93      533.62    106.90 o 
  -3 -12   1        6.28     -174.88    216.42 o 
  -2 -12   1      675.91      817.80    115.21 o 
  -1 -12   1      949.55     1219.49    166.36 o 
   0 -12   1       12.55       56.99    139.69 o 
   1 -12   1       37.93      107.44    209.10 o 
   2 -12   1      652.30      706.31     96.51 o 
   3 -12   1      752.83      798.35    111.38 o 
   4 -12   1       33.37      162.75    208.33 o 
   5 -12   1        3.86     -110.50    219.59 o 
   6 -12   1        0.57      210.19    205.82 o 
   7 -12   1      802.84      993.12    140.34 o 
   8 -12   1      105.96     -212.16    229.64 o 
  -5 -11   1      100.04      135.86     99.36 o 
  -4 -11   1       16.69        0.00    206.36 o 
  -3 -11   1      193.40      168.22    203.19 o 
  -2 -11   1      343.31      344.52     92.36 o 
  -1 -11   1       47.61      255.33    196.31 o 
   0 -11   1        4.24      -58.52    136.61 o 
   1 -11   1      377.67      146.14    197.18 o 
   2 -11   1      645.73      588.05     93.78 o 
   3 -11   1        3.72      -95.09    197.73 o 
   4 -11   1        6.84      215.65    188.55 o 
   5 -11   1      100.75      122.31    209.53 o 
   6 -11   1      402.80      -33.88    203.41 o 
   7 -11   1        1.73      107.88    143.73 o 
   8 -11   1       50.37      245.49    212.27 o 
   9 -11   1      292.26      334.14    237.73 o 
  10 -11   1       69.08     -249.98    249.98 o 
  -7 -10   1        0.45       93.24    209.42 o 
  -6 -10   1      120.81      135.32    202.43 o 
  -5 -10   1      518.47      388.35     93.78 o 
  -4 -10   1      509.41      571.33     89.08 o 
  -3 -10   1        8.08      167.23    129.52 o 
  -2 -10   1       93.68      173.24    133.24 o 
  -1 -10   1     1468.72     1155.88    159.58 o 
   0 -10   1     2925.30     2826.40    182.92 o 
   1 -10   1      524.19      233.14    193.14 o 
   2 -10   1      357.94      314.68     87.77 o 
   3 -10   1        4.97       70.72    176.85 o 
   4 -10   1      382.76      183.85    199.48 o 
   5 -10   1     1466.39     1312.40    157.94 o 
   6 -10   1      121.58      268.45    191.39 o 
   7 -10   1      150.56      253.80    200.24 o 
   8 -10   1     2388.16     2595.72    277.19 o 
   9 -10   1     1111.76     1086.03    143.84 o 
  10 -10   1       24.55      198.06    220.03 o 
  -8  -9   1      167.62       -2.51    231.50 o 
  -7  -9   1      233.09       81.98    215.33 o 
  -6  -9   1      892.17      951.70    131.27 o 
  -5  -9   1      558.86      435.79     94.11 o 
  -4  -9   1     1069.76      904.92    121.00 o 
  -3  -9   1       91.14      167.12    173.68 o 
  -2  -9   1     4195.41     4228.26    271.95 o 
  -1  -9   1     2914.68     3397.67    242.87 o 
   0  -9   1     1356.85     1519.45    122.27 o 
   1  -9   1      180.87      184.50    181.01 o 
   2  -9   1      867.67      886.55    108.10 o 
   3  -9   1       11.71     -102.74    191.06 o 
   4  -9   1       71.61       93.45    119.58 o 
   5  -9   1      426.90      196.85    140.24 o 
   6  -9   1     1610.12     1698.67    229.97 o 
   7  -9   1      846.22      793.76    108.97 o 
   8  -9   1      190.80      177.18    194.23 o 
   9  -9   1     2650.31     2154.68    270.63 o 
  10  -9   1     1432.65     1280.26    146.03 o 
  11  -9   1       45.84     -199.26    246.15 o 
  -9  -8   1      295.37       14.43    230.74 o 
  -8  -8   1      772.04      834.20    113.67 o 
  -7  -8   1      903.47      843.49    109.85 o 
  -6  -8   1      580.50      515.69     87.55 o 
  -5  -8   1      956.22      930.82    117.83 o 
  -4  -8   1      441.94      250.96    188.77 o 
  -3  -8   1     3605.33     3642.95    255.22 o 
  -2  -8   1     1409.47     1445.96    203.96 o 
  -1  -8   1     9070.32     8282.19    307.47 o 
   0  -8   1     2109.32     2005.18    288.40 o 
   1  -8   1     1029.61      984.27    128.65 o 
   2  -8   1      368.25      245.82    171.17 o 
   3  -8   1     1167.84      991.81    131.38 o 
   4  -8   1      242.98     -182.97    182.97 o 
   5  -8   1     1100.34     1222.22    135.54 o 
   6  -8   1       49.29     -140.56    180.46 o 
   7  -8   1       26.71     -178.71    202.10 o 
   8  -8   1     3178.08     2845.80    266.48 o 
   9  -8   1      733.45      753.86    107.01 o 
  10  -8   1      223.32      262.22    202.98 o 
  11  -8   1       71.69      106.02    209.42 o 
  12  -8   1      590.24      528.92    109.19 o 
  -9  -7   1      216.87       37.82    226.37 o 
  -8  -7   1      446.28      134.88    202.43 o 
  -7  -7   1     2372.94     2324.87    244.62 o 
  -6  -7   1      605.70      623.13     86.35 o 
  -5  -7   1      467.19      505.09     84.16 o 
  -4  -7   1      134.72       42.52    170.29 o 
  -3  -7   1      162.08      164.72    168.11 o 
  -2  -7   1     3180.53     3790.40    217.40 o 
  -1  -7   1      142.49      214.56     72.03 o 
   0  -7   1        3.83      -68.55    111.36 o 
   1  -7   1       59.07      121.65    152.91 o 
   2  -7   1     6124.01     5175.70    241.78 o 
   3  -7   1      530.68      443.55     74.98 o 
   4  -7   1      380.23      298.40     75.86 o 
   5  -7   1      130.28       69.08    170.29 o 
   6  -7   1      166.30      130.29    173.57 o 
   7  -7   1       27.67       15.52    181.77 o 
   8  -7   1       94.31      258.72    188.11 o 
   9  -7   1      759.89      545.42     91.16 o 
  10  -7   1      657.14      535.91     95.31 o 
  11  -7   1        8.74     -186.14    203.85 o 
  12  -7   1       69.72     -188.66    235.11 o 
 -10  -6   1      513.80      298.51    221.56 o 
  -9  -6   1      416.66      580.94     91.92 o 
  -8  -6   1       40.55     -207.02    207.02 o 
  -7  -6   1      435.14       19.46    184.72 o 
  -6  -6   1       70.80      123.84    117.72 o 
  -5  -6   1        5.80       58.80    166.25 o 
  -4  -6   1      426.22      448.03     76.29 o 
  -3  -6   1        6.50      136.19    159.69 o 
  -2  -6   1      154.87      210.74     64.82 o 
  -1  -6   1        1.09      126.68    127.34 o 
   0  -6   1     1327.83     1191.48    104.27 o 
   1  -6   1       55.59       98.26    121.22 o 
   2  -6   1     1463.75     1166.15    145.48 o 
   3  -6   1     4565.46     4746.03    205.16 o 
   4  -6   1      684.71      632.21     79.57 o 
   5  -6   1     5744.08     5908.46    250.74 o 
   6  -6   1     4247.83     4399.32    238.61 o 
   7  -6   1      613.61      696.91     93.34 o 
   8  -6   1       40.63       85.69    178.82 o 
   9  -6   1     1567.61     1177.63    145.59 o 
  10  -6   1     1573.28     1609.15    165.37 o 
  11  -6   1       51.21     -192.92    192.92 o 
  12  -6   1        3.02       12.24    192.92 o 
 -11  -5   1      372.66      181.22    233.14 o 
 -10  -5   1     1161.43     1157.30    133.35 o 
  -9  -5   1      418.04      438.85     88.86 o 
  -8  -5   1      456.05      536.79     83.29 o 
  -7  -5   1      175.17       73.89    174.01 o 
  -6  -5   1     1495.73     1648.61    197.95 o 
  -5  -5   1     2469.28     2605.34    215.76 o 
  -4  -5   1     3045.19     3292.74    206.69 o 
  -3  -5   1      755.12      868.30    103.73 o 
  -2  -5   1     1056.81     1092.15    145.37 o 
  -1  -5   1     3111.69     3458.56    166.91 o 
   0  -5   1      253.26      300.15    205.11 o 
   1  -5   1       16.48       -6.01    111.49 o 
   2  -5   1      338.61      340.37     53.45 o 
   3  -5   1     3308.98     3084.85    167.78 o 
   4  -5   1    11865.20    11532.42    277.30 o 
   5  -5   1      570.80      729.60     91.49 o 
   6  -5   1     1145.20     1293.71    132.58 o 
   7  -5   1      591.80      778.13    105.91 o 
   8  -5   1     2808.14     2678.46    233.03 o 
   9  -5   1      333.76      430.87     83.73 o 
  10  -5   1     2147.86     2206.71    238.72 o 
  11  -5   1      996.64      912.57    126.90 o 
  12  -5   1      737.20      762.82    106.35 o 
  13  -5   1      130.80     -104.93    247.24 o 
 -11  -4   1     3462.64     3493.86    286.37 o 
 -10  -4   1       16.12      174.12    186.25 o 
  -9  -4   1      287.95      217.29     82.96 o 
  -8  -4   1     1574.33     1820.76    196.74 o 
  -7  -4   1      108.42        8.85    171.50 o 
  -6  -4   1      974.13      998.92    123.95 o 
  -5  -4   1     3202.90     3436.80    212.16 o 
  -4  -4   1     1781.24     1710.15    165.59 o 
  -3  -4   1      436.45      313.48     56.29 o 
  -2  -4   1     8658.21     9239.90    218.50 o 
  -1  -4   1       61.03      -80.12    105.59 o 
   0  -4   1     2978.07     2873.08     97.35 o 
   1  -4   1      513.68      482.02     61.97 o 
   2  -4   1     9977.71     8767.82    197.29 o 
   3  -4   1      564.74      546.84     68.42 o 
   4  -4   1    21926.21    20940.42    326.71 o 
   5  -4   1     4410.01     4767.45    209.42 o 
   6  -4   1       16.99     -149.96    149.96 o 
   7  -4   1      315.22      372.07     75.53 o 
   8  -4   1     1666.67     1618.23    216.31 o 
   9  -4   1     2383.24     2458.76    229.21 o 
  10  -4   1       70.49      -47.98    194.34 o 
  11  -4   1      890.33      891.25    108.76 o 
  12  -4   1       85.39      117.83    197.07 o 
  13  -4   1     2100.11     1716.82    207.35 o 
 -12  -3   1      673.17      114.66    246.81 o 
 -11  -3   1     2375.13     2043.41    260.58 o 
 -10  -3   1     2487.60     2364.65    255.55 o 
  -9  -3   1       29.51     -182.86    182.86 o 
  -8  -3   1       25.35       98.70    161.44 o 
  -7  -3   1     1162.68     1115.65    135.54 o 
  -6  -3   1     6128.09     5865.29    255.66 o 
  -5  -3   1      676.58      692.32     83.18 o 
  -4  -3   1     1567.01     1916.40    148.87 o 
  -3  -3   1      841.90     1048.98    120.23 o 
  -2  -3   1      816.94      921.31    107.23 o 
  -1  -3   1    27204.83    26570.71    285.61 o 
   0  -3   1     2217.49     2183.09     83.39 o 
   1  -3   1     1093.64     1044.50    106.68 o 
   2  -3   1     2209.63     2311.64    127.34 o 
   3  -3   1    17121.55    17214.41    257.52 o 
   4  -3   1     2764.28     3101.03    150.84 o 
   5  -3   1      862.52      920.66     97.72 o 
   6  -3   1     1817.79     1980.13    171.17 o 
   7  -3   1      993.58      741.18    100.89 o 
   8  -3   1        4.10     -108.10    162.53 o 
   9  -3   1        9.45       50.72    171.06 o 
  10  -3   1      138.29      120.56    185.71 o 
  11  -3   1       53.65      -42.63    187.78 o 
  12  -3   1      297.83      281.56    214.12 o 
  13  -3   1      210.99      -68.10    242.21 o 
 -12  -2   1     1748.00     1530.35    178.49 o 
 -11  -2   1     1485.01     1207.25    134.77 o 
 -10  -2   1      195.03      -30.71    187.78 o 
  -9  -2   1        1.10      151.60     73.12 o 
  -8  -2   1     2433.58     2442.70    225.60 o 
  -7  -2   1     2640.43     3002.33    200.24 o 
  -6  -2   1     1024.45     1000.12    116.41 o 
  -5  -2   1      310.99      356.87     58.04 o 
  -4  -2   1     2047.55     2341.48    139.69 o 
  -3  -2   1      501.58      640.30     64.27 o 
  -2  -2   1      484.06      581.05     72.03 o 
  -1  -2   1     3647.56     3938.94    118.59 o 
   0  -2   1    10188.15     9101.47     99.86 o 
   1  -2   1      494.04      549.46     55.53 o 
   2  -2   1     3564.62     3350.35    125.37 o 
   3  -2   1     1150.11     1416.45    118.48 o 
   4  -2   1      334.02      330.86     49.62 o 
   5  -2   1       39.00       64.27     81.98 o 
   6  -2   1      720.55      709.59     84.82 o 
   7  -2   1     1465.80     1806.55    178.71 o 
   8  -2   1       46.91       19.57    168.98 o 
   9  -2   1      463.23      391.30     84.49 o 
  10  -2   1     1267.64     1482.47    196.53 o 
  11  -2   1      146.05       81.87    199.15 o 
  12  -2   1       69.39      129.52    191.72 o 
  13  -2   1      423.39      524.32    100.78 o 
 -12  -1   1        1.85     -211.06    211.06 o 
 -11  -1   1       33.99      236.20    178.93 o 
 -10  -1   1        5.45     -187.24    187.24 o 
  -9  -1   1       39.81      -16.50    162.53 o 
  -8  -1   1       96.92      194.23    161.00 o 
  -7  -1   1      303.57      353.16     71.70 o 
  -6  -1   1      580.02      566.08     70.72 o 
  -5  -1   1     1633.27     2228.46    144.72 o 
  -4  -1   1     4827.59     4640.66    157.72 o 
  -3  -1   1     1687.35     1604.67    120.01 o 
  -2  -1   1     6537.54     3183.99    110.94 o 
  -1  -1   1     3001.20     3511.02     81.43 o 
   0  -1   1    20193.90    17061.67    104.66 o 
   1  -1   1     3207.73     3133.38     77.60 o 
   2  -1   1      224.19      310.64     38.69 o 
   3  -1   1       90.54       48.20    103.62 o 
   4  -1   1     1714.07     2007.67    127.12 o 
   5  -1   1      680.38      592.53     72.80 o 
   6  -1   1       22.40      -40.11    132.15 o 
   7  -1   1      312.69       95.31    159.58 o 
   8  -1   1       27.26      124.17    161.99 o 
   9  -1   1     1408.19     1414.81    146.25 o 
  10  -1   1      158.98      261.67     78.70 o 
  11  -1   1      707.74      719.76     94.66 o 
  12  -1   1        6.85      141.66    208.44 o 
  13  -1   1      120.77     -117.83    230.08 o 
 -13   0   1      194.59      212.27    228.55 o 
 -12   0   1        3.03      141.33    194.23 o 
 -11   0   1      909.35     1010.72    127.45 o 
 -10   0   1     1050.21     1034.99    143.19 o 
  -9   0   1      303.74      178.27     80.88 o 
  -8   0   1     1132.83     1303.32    183.85 o 
  -7   0   1     5392.71     5591.92    240.25 o 
  -6   0   1     1600.01     1427.06    156.63 o 
  -5   0   1      462.69      445.85     59.24 o 
  -4   0   1      529.52      651.77     75.53 o 
  -3   0   1      889.10      889.83     73.34 o 
  -2   0   1      287.30      262.22     31.70 o 
   1   0   1    15946.73    17015.37    139.58 o 
   2   0   1     1748.16     2060.25     91.70 o 
   3   0   1     1801.75     1439.19    122.42 o 
   4   0   1     2374.93     2569.38    142.53 o 
   5   0   1     3063.75     3338.87    163.30 o 
   6   0   1       68.73      254.57     56.84 o 
   7   0   1       29.62     -141.00    155.54 o 
   8   0   1      346.25      265.28    177.29 o 
   9   0   1     2328.90     1730.48    221.12 o 
  10   0   1     6097.59     5554.87    303.97 o 
  11   0   1      339.28      129.20    211.94 o 
  12   0   1      223.90      274.46    203.74 o 
 -13   1   1      121.67      244.18    186.69 o 
 -12   1   1      135.99     -109.96    147.67 o 
 -11   1   1      286.04      274.57    194.45 o 
 -10   1   1      690.35      630.57     84.60 o 
  -9   1   1     1655.88     1596.26    207.35 o 
  -8   1   1     2493.47     2500.08    214.78 o 
  -7   1   1     2922.56     3595.07    198.49 o 
  -6   1   1    13732.54    14136.11    295.23 o 
  -5   1   1     1733.96     1797.26    136.08 o 
  -4   1   1      273.59      308.01     47.44 o 
  -3   1   1      593.99      582.15     68.86 o 
  -2   1   1     4827.75     5053.28    105.91 o 
  -1   1   1    38108.66    25822.21    162.64 o 
   1   1   1     3703.80     3920.36     86.02 o 
   2   1   1       44.10       59.02     81.76 o 
   3   1   1      548.30      578.21     74.11 o 
   4   1   1       76.03       90.94     99.47 o 
   5   1   1      790.75      685.44     90.94 o 
   6   1   1      734.04      712.43     86.13 o 
   7   1   1     1775.18     2044.29    186.58 o 
   8   1   1     4723.67     4650.28    253.58 o 
   9   1   1     2171.15     1952.58    222.98 o 
  10   1   1      193.06      242.54    178.93 o 
  11   1   1       76.88      130.51    187.89 o 
  12   1   1       93.18      221.88    200.35 o 
 -13   2   1        7.41     -221.01    221.01 o 
 -12   2   1       18.07       45.25    182.97 o 
 -11   2   1      410.77      435.90     88.32 o 
 -10   2   1     1225.72     1379.95    138.81 o 
  -9   2   1      936.33     1074.23    140.89 o 
  -8   2   1      425.93      493.61     76.18 o 
  -7   2   1    11096.85    11004.48    299.71 o 
  -6   2   1    12750.60    13859.91    289.32 o 
  -5   2   1     1713.13     1726.65    138.27 o 
  -4   2   1     3059.83     3628.85    146.03 o 
  -3   2   1     5317.76     5151.22    150.07 o 
  -2   2   1     6558.37     6309.72    129.52 o 
  -1   2   1       51.14       -1.42     54.98 o 
   0   2   1     1617.59     1593.69    128.76 o 
   1   2   1       26.18       65.58     75.64 o 
   2   2   1      793.52      927.65    108.43 o 
   3   2   1     1089.60     1212.39    123.62 o 
   4   2   1     3362.12     3713.56    165.37 o 
   5   2   1     5327.90     5356.05    205.71 o 
   6   2   1      368.27      229.32     68.75 o 
   7   2   1      103.38      127.56    157.29 o 
   8   2   1     1393.27     1788.19    192.04 o 
   9   2   1      637.83      846.88    108.97 o 
  10   2   1      145.28        2.30    191.94 o 
  11   2   1      288.35      283.75    195.00 o 
  12   2   1      278.95      439.18     94.98 o 
 -13   3   1     1180.30     1154.67    139.91 o 
 -12   3   1       14.87       33.77    137.83 o 
 -11   3   1      237.96      237.30     86.57 o 
 -10   3   1      609.61      546.84     82.74 o 
  -9   3   1        8.28     -172.26    172.26 o 
  -8   3   1       19.00       74.65    158.27 o 
  -7   3   1      392.29      458.09     70.83 o 
  -6   3   1     3741.53     3841.77    188.88 o 
  -5   3   1     1147.83      952.79    129.20 o 
  -4   3   1     2738.27     2607.09    148.21 o 
  -3   3   1     4720.41     4519.23    157.29 o 
  -2   3   1     4813.75     4123.12    135.97 o 
  -1   3   1     2843.22     2139.49    110.72 o 
   0   3   1     4766.93     4578.93     96.30 o 
   1   3   1     5506.54     5470.16    157.29 o 
   2   3   1     1104.33     1400.50    120.12 o 
   3   3   1       74.37      104.06    108.32 o 
   4   3   1     6650.14     7181.29    220.35 o 
   5   3   1      188.75      296.98     61.97 o 
   6   3   1      597.47      511.21     74.65 o 
   7   3   1      750.14      768.62    107.12 o 
   8   3   1      132.36      131.82    173.90 o 
   9   3   1      988.66      942.84    116.63 o 
  10   3   1      955.66      932.24    121.22 o 
  11   3   1      412.04      207.35    152.04 o 
  12   3   1       25.45       54.10    226.26 o 
 -13   4   1       18.09     -136.85    214.78 o 
 -12   4   1      769.11      606.41     96.08 o 
 -11   4   1      232.48      243.64    192.26 o 
 -10   4   1     1101.94     1383.23    140.89 o 
  -9   4   1     1477.20     1229.55    149.96 o 
  -8   4   1      827.10      720.85     92.80 o 
  -7   4   1      347.27      299.93     74.44 o 
  -6   4   1     2575.44     2413.07    177.73 o 
  -5   4   1     6708.54     6667.03    213.25 o 
  -4   4   1     7389.14     7263.16    199.91 o 
  -3   4   1     4492.88     3773.02    151.27 o 
  -2   4   1        1.08       86.46     59.57 o 
  -1   4   1     1137.84     1135.33    117.39 o 
   0   4   1     1671.12     1858.49     87.40 o 
   1   4   1       75.75       10.82    108.54 o 
   2   4   1     4955.00     5352.55    175.76 o 
   3   4   1     4250.75     4444.46    183.74 o 
   4   4   1     3869.19     4472.45    206.69 o 
   5   4   1      488.21      577.45     72.14 o 
   6   4   1     4362.67     4286.52    243.85 o 
   7   4   1        0.94     -129.20    177.40 o 
   8   4   1     1290.20     1143.85    144.50 o 
   9   4   1        2.74     -198.71    198.71 o 
  10   4   1      619.89      485.74     95.20 o 
  11   4   1     1068.26      966.13    123.84 o 
 -13   5   1        0.02      131.49     95.42 o 
 -12   5   1      235.41       79.24    201.12 o 
 -11   5   1      642.11      680.52     92.58 o 
 -10   5   1       12.10      265.50    179.69 o 
  -9   5   1     1742.26     1941.00    226.48 o 
  -8   5   1        7.20      201.01    167.23 o 
  -7   5   1     3073.69     2973.36    225.49 o 
  -6   5   1     2544.14     2008.66    186.80 o 
  -5   5   1    15273.27    14394.40    305.28 o 
  -4   5   1      805.69      719.21     88.86 o 
  -3   5   1     1536.65     1432.19    134.55 o 
  -2   5   1        7.42        4.70    107.77 o 
  -1   5   1      556.66      571.43     78.15 o 
   0   5   1      700.17      615.58     59.39 o 
   1   5   1      977.06      947.11    124.39 o 
   2   5   1       27.48       85.37    120.12 o 
   3   5   1       58.86     -142.75    142.75 o 
   4   5   1    20799.14    22044.82    395.13 o 
   5   5   1    15025.05    15798.72    368.02 o 
   6   5   1      290.87      269.87     76.07 o 
   7   5   1      627.43      642.15     85.04 o 
   8   5   1      312.46      436.77     81.87 o 
   9   5   1      264.15       87.00    211.72 o 
  10   5   1      295.11      306.70    204.94 o 
  11   5   1       26.42      146.57    222.10 o 
 -13   6   1      544.15      509.24    102.20 o 
 -12   6   1        2.72       71.48    207.13 o 
 -11   6   1     1922.78     1689.38    181.22 o 
 -10   6   1     1760.84     1847.87    241.34 o 
  -9   6   1       78.58      150.84    176.74 o 
  -8   6   1       78.35      132.91    181.99 o 
  -7   6   1      434.05      353.81     81.21 o 
  -6   6   1     5340.13     5011.31    241.78 o 
  -5   6   1     5143.38     4806.04    222.43 o 
  -4   6   1     1426.82     1211.18    158.05 o 
  -3   6   1       99.57      250.85     55.53 o 
  -2   6   1    14307.20    10714.28    252.93 o 
  -1   6   1      504.10      486.18     62.08 o 
   0   6   1       20.13       26.51    110.45 o 
   1   6   1        2.86     -103.40    129.41 o 
   2   6   1       47.84      -91.70    142.75 o 
   3   6   1     8049.59     8451.06    279.71 o 
   4   6   1     1266.56     1577.46    190.73 o 
   5   6   1     3160.75     3607.75    223.09 o 
   6   6   1       40.95      105.04     78.26 o 
   7   6   1     2030.99     1782.18    229.75 o 
   8   6   1      204.37      311.51     80.23 o 
   9   6   1      507.55      454.81     96.40 o 
  10   6   1      109.91      198.71    227.90 o 
 -12   7   1     3194.88     3583.27    299.60 o 
 -11   7   1      152.86       91.81    142.97 o 
 -10   7   1        1.59      -50.50    189.20 o 
  -9   7   1      302.71      158.93    136.63 o 
  -8   7   1      477.08      476.56     85.04 o 
  -7   7   1      101.43      -43.61    179.04 o 
  -6   7   1      483.18      523.89     79.35 o 
  -5   7   1     2278.99     1983.41    209.10 o 
  -4   7   1     1227.01     1138.28    125.26 o 
  -3   7   1     4386.05     3657.27    207.35 o 
  -2   7   1       20.88       23.50    146.36 o 
  -1   7   1      825.16      843.38    106.57 o 
   0   7   1       44.89        1.61     98.26 o 
   1   7   1       57.26      -70.83    156.74 o 
   2   7   1       33.89      131.71    155.97 o 
   3   7   1     1538.09     1770.81    207.46 o 
   4   7   1     1406.13     1514.28    197.51 o 
   5   7   1     1838.63     1796.06    212.27 o 
   6   7   1       23.35       51.81    167.34 o 
   7   7   1        9.70      -70.72    192.92 o 
   8   7   1     1494.60     1356.56    171.28 o 
   9   7   1       48.68      195.76    209.97 o 
 -12   8   1      231.73      204.61    166.25 o 
 -11   8   1     1207.43     1126.47    141.11 o 
 -10   8   1        0.25     -203.63    203.63 o 
  -9   8   1       33.39      -40.22    189.09 o 
  -8   8   1       59.13      -24.59    186.14 o 
  -7   8   1      691.68      720.63     86.24 o 
  -6   8   1       99.26       87.66    183.30 o 
  -5   8   1      645.04      217.95    188.98 o 
  -4   8   1        9.78      127.45    114.22 o 
  -3   8   1       28.24      205.71    160.13 o 
  -2   8   1     3352.88     2962.32    211.17 o 
  -1   8   1      717.62      774.74    100.45 o 
   0   8   1     1000.87      926.22     91.65 o 
   1   8   1     1410.67     1391.09    137.50 o 
   2   8   1      398.82      507.49     79.79 o 
   3   8   1       86.25      169.31    182.21 o 
   4   8   1     1327.16     1322.23    148.43 o 
   5   8   1      692.12      641.93     88.10 o 
   6   8   1      437.59      540.72     88.21 o 
   7   8   1       29.85     -206.04    206.04 o 
   8   8   1        8.51       94.55    197.07 o 
   9   8   1       45.78      212.38    237.30 o 
 -12   9   1      158.84      -49.73    240.79 o 
 -11   9   1      411.42      442.46    102.09 o 
 -10   9   1      209.10      173.79    219.04 o 
  -9   9   1      950.29      966.45    125.81 o 
  -8   9   1       52.24      -94.66    194.56 o 
  -7   9   1       30.79      165.48    174.88 o 
  -6   9   1      334.70      155.10    198.06 o 
  -5   9   1      509.41      566.08     84.71 o 
  -4   9   1     1446.34     1818.14    182.86 o 
  -3   9   1       44.23      -68.20    174.77 o 
  -2   9   1     1071.57     1444.43    192.04 o 
  -1   9   1       94.48       80.77    182.32 o 
   0   9   1      726.46      744.84     62.90 o 
   1   9   1     2870.65     2672.01    233.03 o 
   2   9   1      109.04      250.74    172.37 o 
   3   9   1      416.37      491.53     83.62 o 
   4   9   1      406.91      101.65    193.14 o 
   5   9   1     1000.99     1204.52    156.52 o 
   6   9   1      574.54      681.39     92.69 o 
   7   9   1      108.34      277.19     88.43 o 
   8   9   1        6.56       63.94    203.08 o 
 -11  10   1       60.12     -227.35    236.86 o 
 -10  10   1      465.17      536.68    100.56 o 
  -9  10   1      554.89      684.56     96.08 o 
  -8  10   1       14.66       11.48    209.21 o 
  -7  10   1      482.65      392.07     90.72 o 
  -6  10   1       62.09       33.56    179.26 o 
  -5  10   1     3490.90     2853.78    237.08 o 
  -4  10   1      395.42      206.04    194.89 o 
  -3  10   1     1849.37     1842.95    216.42 o 
  -2  10   1        1.68      250.96    172.48 o 
  -1  10   1     7354.03     6641.01    307.91 o 
   0  10   1     4043.30     3914.05    207.78 o 
   1  10   1      231.49      -93.67    191.72 o 
   2  10   1        9.48      155.54    125.15 o 
   3  10   1      479.70      371.74     89.41 o 
   4  10   1       80.06      154.88    186.69 o 
   5  10   1      134.01     -210.63    210.63 o 
   6  10   1      131.06      148.98    144.17 o 
   7  10   1        0.04     -236.86    236.86 o 
 -10  11   1       27.72       35.41    218.82 o 
  -9  11   1      666.37      580.83    103.73 o 
  -8  11   1       40.89     -145.48    200.02 o 
  -7  11   1     1846.37     1767.21    243.64 o 
  -6  11   1      974.91      952.24    106.35 o 
  -5  11   1       47.17      116.84    199.15 o 
  -4  11   1      256.38      287.14    203.19 o 
  -3  11   1      519.13      502.90     88.32 o 
  -2  11   1     2286.10     1830.82    233.25 o 
  -1  11   1       96.63     -110.50    195.21 o 
   0  11   1     4999.09     4686.84    201.50 o 
   1  11   1       46.63      246.26     84.27 o 
   2  11   1      948.71      915.74    112.69 o 
   3  11   1      124.95      226.91    205.93 o 
   4  11   1      199.23      112.69    208.33 o 
   5  11   1      265.97      434.92     97.72 o 
   6  11   1      193.18      -25.03    238.50 o 
  -9  12   1       52.85       26.56    222.21 o 
  -8  12   1      228.99       22.63    228.22 o 
  -7  12   1      353.45      169.97    213.91 o 
  -6  12   1     1149.46     1075.10    134.77 o 
  -5  12   1      129.94      297.85     91.60 o 
  -4  12   1       14.50     -115.21    193.68 o 
  -3  12   1        5.58      -51.26    196.31 o 
  -2  12   1      105.89      -92.25    200.13 o 
  -1  12   1     1377.90     1209.54    137.61 o 
   0  12   1      177.08       63.65    145.94 o 
   1  12   1       85.04      184.39    208.33 o 
   2  12   1      432.26      159.04    223.41 o 
   3  12   1      284.32      190.51    212.27 o 
   4  12   1        1.12      -49.73    223.31 o 
  -8  13   1      254.71      324.85    233.03 o 
  -7  13   1       63.17      273.91    215.87 o 
  -6  13   1       40.87     -171.93    236.20 o 
  -5  13   1      309.98     -214.89    214.89 o 
  -4  13   1      245.55       20.00    242.43 o 
  -3  13   1       12.49       67.55    208.22 o 
  -2  13   1       57.49      -59.90    213.03 o 
  -1  13   1      711.21      747.85    102.85 o 
   0  13   1       16.16     -147.81    147.81 o 
   1  13   1      156.69      123.84    108.97 o 
   2  13   1       15.72      -87.99    231.18 o 
  -6  14   1        6.79      359.61    248.44 o 
  -5  14   1       80.79       76.73    224.94 o 
  -4  14   1      966.37      979.46    132.15 o 
  -3  14   1      139.27      166.80    223.09 o 
  -2  14   1      169.70      108.76    165.70 o 
  -1  14   1      164.39      -79.14    243.96 o 
   0  14   1      325.46      527.53     87.28 o 
  -1 -13   2      229.88     -212.16    252.93 o 
   0 -13   2      147.26      192.70    155.89 o 
   1 -13   2        1.07      114.77    104.06 o 
   2 -13   2     1014.70     1094.99    149.09 o 
   3 -13   2     1886.96     2048.22    199.59 o 
   4 -13   2      293.43      261.12    102.09 o 
   5 -13   2      566.78      497.44    112.91 o 
   6 -13   2        0.01      124.93    132.37 o 
  -3 -12   2     1728.63     1907.44    271.29 o 
  -2 -12   2       34.73     -231.07    231.07 o 
  -1 -12   2     1265.44     1486.19    170.18 o 
   0 -12   2        8.98     -154.11    154.11 o 
   1 -12   2     1740.35     1526.63    184.61 o 
   2 -12   2       15.30     -219.04    219.04 o 
   3 -12   2     1198.86     1197.19    135.43 o 
   4 -12   2      790.78      866.77    112.69 o 
   5 -12   2       52.37       72.14    223.41 o 
   6 -12   2      262.99       22.52    242.76 o 
   7 -12   2        7.23      111.16    221.56 o 
   8 -12   2      640.10      638.22    114.00 o 
  -5 -11   2       98.53      115.31    214.12 o 
  -4 -11   2        1.06     -247.46    247.46 o 
  -3 -11   2      494.90      307.25    238.61 o 
  -2 -11   2     1308.59     1394.59    162.31 o 
  -1 -11   2      696.57      858.14    120.01 o 
   0 -11   2       23.19     -144.15    144.15 o 
   1 -11   2      424.67       73.01    220.68 o 
   2 -11   2     1705.10     2077.84    236.31 o 
   3 -11   2       20.88      262.44    191.83 o 
   4 -11   2       72.03     -110.94    196.74 o 
   5 -11   2      239.32      186.58    200.90 o 
   6 -11   2       93.23       75.09    210.74 o 
   7 -11   2      207.92      268.56     96.62 o 
   8 -11   2      425.82      506.95    103.40 o 
   9 -11   2        0.51     -205.05    243.85 o 
  -6 -10   2      199.83      110.72    233.25 o 
  -5 -10   2      765.16      730.47     98.81 o 
  -4 -10   2       39.50      140.13    192.26 o 
  -3 -10   2      266.53      102.31    203.08 o 
  -2 -10   2      175.52      223.41    191.61 o 
  -1 -10   2        1.20       45.36    190.84 o 
   0 -10   2       26.72       63.82    189.48 o 
   1 -10   2      535.07      522.58     86.68 o 
   2 -10   2        7.83     -116.30    193.58 o 
   3 -10   2       19.71       -1.09    177.73 o 
   4 -10   2      174.79      256.86    188.00 o 
   5 -10   2      281.02      -30.82    190.73 o 
   6 -10   2      182.97       18.69    187.13 o 
   7 -10   2      224.74      269.98    201.12 o 
   8 -10   2        0.14     -165.81    219.04 o 
   9 -10   2      833.43      852.67    105.80 o 
  10 -10   2      367.19      281.78    254.24 o 
  -8  -9   2      102.52     -255.77    255.77 o 
  -7  -9   2        4.84      257.85    197.51 o 
  -6  -9   2      328.23      101.65    202.32 o 
  -5  -9   2      944.00      853.76    109.41 o 
  -4  -9   2       74.73      120.67     84.60 o 
  -3  -9   2      268.91      183.41    188.33 o 
  -2  -9   2        6.62       18.25    170.29 o 
  -1  -9   2     4314.05     4242.15    263.31 o 
   0  -9   2      811.95      782.39     72.63 o 
   1  -9   2       66.52      132.91    180.46 o 
   2  -9   2      482.05      463.66     81.98 o 
   3  -9   2       20.92      133.46    174.56 o 
   4  -9   2       31.53     -161.88    179.47 o 
   5  -9   2      473.87      590.34     84.16 o 
   6  -9   2        1.81     -176.96    207.46 o 
   7  -9   2      528.06      479.40     93.45 o 
   8  -9   2     3623.08     4020.48    282.33 o 
   9  -9   2      435.76      286.05     96.40 o 
  10  -9   2      778.99      585.21    108.87 o 
  11  -9   2       31.37      272.27    220.79 o 
  -8  -8   2      650.16      936.07    130.62 o 
  -7  -8   2     3295.53     3338.54    277.19 o 
  -6  -8   2      478.02      296.65     90.17 o 
  -5  -8   2       15.51      172.92    124.71 o 
  -4  -8   2       87.44       70.61    183.19 o 
  -3  -8   2     1719.56     1761.52    221.88 o 
  -2  -8   2     9360.94     9030.15    316.10 o 
  -1  -8   2        4.83       87.66    174.45 o 
   0  -8   2     4681.50     4364.37    178.24 o 
   1  -8   2       26.85     -122.97    175.54 o 
   2  -8   2     4345.70     3840.90    240.36 o 
   3  -8   2       36.34      -99.25    172.81 o 
   4  -8   2      522.67      436.12     83.29 o 
   5  -8   2      545.95      481.48     87.22 o 
   6  -8   2       62.78      -47.98    174.77 o 
   7  -8   2     2637.77     2901.55    240.58 o 
   8  -8   2      343.14      116.08    198.71 o 
   9  -8   2     3865.60     3863.96    293.15 o 
  10  -8   2       16.38     -171.93    218.61 o 
  11  -8   2      586.50      615.26    105.26 o 
  -9  -7   2     2289.54     2182.12    267.57 o 
  -8  -7   2     2017.89     2062.43    247.90 o 
  -7  -7   2      181.71      123.18    194.56 o 
  -6  -7   2     1202.67     1549.04    148.43 o 
  -5  -7   2      359.44      485.96     78.48 o 
  -4  -7   2      743.37      789.38     95.20 o 
  -3  -7   2        0.16      130.18    162.97 o 
  -2  -7   2     1273.53     1827.21    192.15 o 
  -1  -7   2     4088.18     4216.79    226.58 o 
   0  -7   2      132.85      229.35     64.71 o 
   1  -7   2     1509.20     1566.85    181.01 o 
   2  -7   2      660.34      669.15     95.31 o 
   3  -7   2     2065.34     1808.08    201.55 o 
   4  -7   2       28.99     -167.01    167.01 o 
   5  -7   2      237.89      381.03     78.70 o 
   6  -7   2      449.36      409.23     82.30 o 
   7  -7   2     4100.54     4111.31    264.51 o 
   8  -7   2      436.07      132.58    189.97 o 
   9  -7   2        7.25       19.57    194.23 o 
  10  -7   2      105.03     -212.16    212.16 o 
  11  -7   2      188.10      189.09    209.42 o 
  12  -7   2     1399.19     1134.23    158.60 o 
 -10  -6   2      395.45      537.44     98.15 o 
  -9  -6   2       10.72     -115.21    190.51 o 
  -8  -6   2     3955.05     3707.00    279.71 o 
  -7  -6   2     2715.85     2754.86    252.49 o 
  -6  -6   2      671.41      723.69     92.69 o 
  -5  -6   2       57.71      -55.20    169.20 o 
  -4  -6   2     2630.03     2835.53    210.74 o 
  -3  -6   2      821.52      773.10     98.26 o 
  -2  -6   2      204.57      253.80     66.02 o 
  -1  -6   2       80.02      104.71     82.41 o 
   0  -6   2      209.22      170.15    123.24 o 
   1  -6   2      353.58      251.72     60.44 o 
   2  -6   2      659.95      532.63     65.58 o 
   3  -6   2      116.02      110.29     85.47 o 
   4  -6   2      230.08      248.77     69.19 o 
   5  -6   2     1509.35     1693.32    188.55 o 
   6  -6   2       34.94      -40.99    169.86 o 
   7  -6   2     1684.59     2139.71    220.35 o 
   8  -6   2       47.54      157.94    179.15 o 
   9  -6   2       48.08      -65.04    183.41 o 
  10  -6   2      312.54      268.34    213.58 o 
  11  -6   2        0.46     -207.68    207.68 o 
  12  -6   2        0.71     -149.42    221.12 o 
 -11  -5   2       18.47      194.45    211.83 o 
 -10  -5   2        6.46      -11.80    201.99 o 
  -9  -5   2       16.12     -207.24    207.24 o 
  -8  -5   2      441.06      352.50     85.47 o 
  -7  -5   2      212.28      368.79     78.04 o 
  -6  -5   2        5.19      -12.68    167.89 o 
  -5  -5   2       37.50       75.20    165.27 o 
  -4  -5   2      375.19      619.96     78.04 o 
  -3  -5   2      323.72      386.60     64.49 o 
  -2  -5   2      113.34       79.24    131.93 o 
  -1  -5   2      800.21      967.98    135.32 o 
   0  -5   2     9040.39     8694.92    396.11 o 
   1  -5   2      150.10      152.26    114.77 o 
   2  -5   2        5.18     -125.81    125.81 o 
   3  -5   2     7121.29     7502.10    226.37 o 
   4  -5   2     7667.52     7668.46    251.40 o 
   5  -5   2     2128.09     2301.91    190.51 o 
   6  -5   2      123.80      133.46    158.38 o 
   7  -5   2       17.01      -82.20    168.44 o 
   8  -5   2      131.70      252.60    175.32 o 
   9  -5   2     1272.53      879.01    115.86 o 
  10  -5   2      212.88      247.68    189.09 o 
  11  -5   2       60.79       24.37    196.42 o 
  12  -5   2      337.66      543.13    101.00 o 
 -11  -4   2      177.33      264.29     91.49 o 
 -10  -4   2     1576.78     1805.57    243.96 o 
  -9  -4   2        1.65      -20.66    173.79 o 
  -8  -4   2      267.43      262.87     78.70 o 
  -7  -4   2      752.37      790.48     96.19 o 
  -6  -4   2     1379.25     1584.45    184.50 o 
  -5  -4   2      415.30      394.80     70.72 o 
  -4  -4   2       44.04      -13.33    141.33 o 
  -3  -4   2      102.35     -111.05    129.74 o 
  -2  -4   2      917.49      896.50    127.99 o 
  -1  -4   2     5717.97     5631.71    176.85 o 
   0  -4   2        5.89       28.62     72.09 o 
   1  -4   2     2266.09     1755.29    128.76 o 
   2  -4   2     7155.83     7229.06    198.17 o 
   3  -4   2    30673.31    29056.37    371.85 o 
   4  -4   2      130.89      113.35    122.75 o 
   5  -4   2     6006.75     6333.54    230.96 o 
   6  -4   2      534.26      541.27     74.00 o 
   7  -4   2      442.02        1.53    178.49 o 
   8  -4   2        3.77       32.79    172.92 o 
   9  -4   2       10.57       61.10    167.01 o 
  10  -4   2     1555.87     1897.28    212.81 o 
  11  -4   2      176.29      248.77    185.92 o 
  12  -4   2      982.14      918.14    118.37 o 
 -12  -3   2     2436.62     2637.04    285.83 o 
 -11  -3   2      297.41      483.01     89.41 o 
 -10  -3   2       14.13      144.94    184.83 o 
  -9  -3   2       98.85     -110.83    176.63 o 
  -8  -3   2     1197.47     1022.42    139.80 o 
  -7  -3   2      117.72      115.31    168.00 o 
  -6  -3   2     1408.68     1620.41    181.99 o 
  -5  -3   2     2955.03     3320.83    189.53 o 
  -4  -3   2      194.85      127.23     55.85 o 
  -3  -3   2     4572.15     5257.46    181.33 o 
  -2  -3   2     1204.56     1234.79    120.78 o 
  -1  -3   2      485.21      631.00     77.39 o 
   0  -3   2     6447.58     6937.11    119.60 o 
   1  -3   2      676.08      655.38     74.54 o 
   2  -3   2      838.11      865.35    118.70 o 
   3  -3   2    13168.31    12619.87    240.47 o 
   4  -3   2    33366.79    33619.21    401.80 o 
   5  -3   2      268.42      288.34     59.90 o 
   6  -3   2      292.71       93.02    159.91 o 
   7  -3   2      276.72      250.19    171.82 o 
   8  -3   2      275.39      380.15     77.17 o 
   9  -3   2      611.69      678.55     94.00 o 
  10  -3   2      370.37      262.87     86.13 o 
  11  -3   2       55.93      -42.85    186.25 o 
  12  -3   2      710.22      694.95    101.43 o 
 -12  -2   2      975.48      733.97    102.85 o 
 -11  -2   2     1348.27     1817.81    230.19 o 
 -10  -2   2      372.44      -30.71    188.33 o 
  -9  -2   2      116.01      113.13    183.52 o 
  -8  -2   2      689.55      237.30    183.63 o 
  -7  -2   2     3107.64     3258.75    217.62 o 
  -6  -2   2     3606.24     3857.40    212.05 o 
  -5  -2   2     1927.59     1941.11    161.44 o 
  -4  -2   2        0.23      -31.37    110.18 o 
  -3  -2   2    25389.55    26963.98    316.54 o 
  -2  -2   2    16464.25    18198.46    243.42 o 
  -1  -2   2      966.72      962.85    102.31 o 
   0  -2   2       16.85        6.03     66.84 o 
   1  -2   2     7976.81     7661.68    157.83 o 
   2  -2   2    21443.18    21751.12    254.57 o 
   3  -2   2    11634.15    12150.96    220.90 o 
   4  -2   2     6584.09     7061.83    201.34 o 
   5  -2   2      171.73       63.50    129.74 o 
   6  -2   2     9199.73     9832.65    275.01 o 
   7  -2   2     1928.80     1749.17    188.22 o 
   8  -2   2      357.64       21.75    194.78 o 
   9  -2   2       15.74     -182.86    182.86 o 
  10  -2   2       60.79      215.22    182.21 o 
  11  -2   2       61.45      139.91    194.23 o 
  12  -2   2       40.51      -13.23    219.92 o 
 -12  -1   2      875.31      873.22    114.66 o 
 -11  -1   2      569.35      392.40     93.67 o 
 -10  -1   2      314.39      178.27    182.32 o 
  -9  -1   2        4.10       90.94    161.88 o 
  -8  -1   2      426.49      543.34     77.50 o 
  -7  -1   2      567.04      639.53     80.01 o 
  -6  -1   2     1943.16     2315.03    171.39 o 
  -5  -1   2       30.81      129.31    117.17 o 
  -4  -1   2     7454.53     6990.67    186.80 o 
  -3  -1   2       23.44       97.61     69.41 o 
  -2  -1   2      103.04      113.46     87.11 o 
  -1  -1   2      381.28      558.54     69.52 o 
   0  -1   2     3986.27     4437.40     84.76 o 
   1  -1   2     2616.21     2967.35    101.54 o 
   2  -1   2     4734.78     5122.03    139.69 o 
   3  -1   2      268.44      290.42     47.00 o 
   4  -1   2     2383.79     2729.07    149.09 o 
   5  -1   2      135.81      126.90     53.78 o 
   6  -1   2      607.59      536.46     67.00 o 
   7  -1   2     1386.64     1363.33    127.88 o 
   8  -1   2      962.28      973.89    133.90 o 
   9  -1   2      123.89      -67.66    161.55 o 
  10  -1   2     2241.12     2371.98    221.67 o 
  11  -1   2       44.07     -118.27    192.04 o 
  12  -1   2      139.02      117.06    148.11 o 
 -13   0   2       18.65       37.27    206.47 o 
 -12   0   2       80.14     -127.12    204.18 o 
 -11   0   2        1.54      164.50    176.74 o 
 -10   0   2       61.28        1.09    178.16 o 
  -9   0   2     1368.03     1516.57    205.93 o 
  -8   0   2       40.13     -103.18    164.61 o 
  -7   0   2        7.13      -29.40    146.36 o 
  -6   0   2     2197.75     2240.92    174.67 o 
  -5   0   2     1690.21     2025.27    137.83 o 
  -4   0   2     7395.71     8307.44    194.45 o 
  -3   0   2      950.51      948.20    105.37 o 
  -2   0   2     5342.44     5915.90    127.56 o 
  -1   0   2     8242.59     9788.05    128.32 o 
   0   0   2    14985.55    13705.02    110.40 o 
   1   0   2     4774.39     5135.69    109.30 o 
   2   0   2     5823.78     7167.30    151.38 o 
   3   0   2    14480.04    15430.26    234.24 o 
   4   0   2     4465.75     4702.20    168.11 o 
   5   0   2     1289.94     1061.66    146.79 o 
   6   0   2        7.23      172.81    132.91 o 
   7   0   2      776.60      792.66    101.54 o 
   8   0   2     5116.37     5403.60    260.69 o 
   9   0   2      526.74      603.35     82.74 o 
  10   0   2       71.38      222.87    181.11 o 
  11   0   2      540.67      433.71     93.24 o 
  12   0   2      292.66      471.97     95.97 o 
 -13   1   2      605.87      745.23    104.06 o 
 -12   1   2       78.02      124.50    182.75 o 
 -11   1   2     1026.12      972.47    122.42 o 
 -10   1   2      703.24      863.16     96.95 o 
  -9   1   2      139.47      -38.69    166.36 o 
  -8   1   2       29.06        7.98    163.63 o 
  -7   1   2    13338.42    13060.03    323.21 o 
  -6   1   2     6853.80     6914.16    225.82 o 
  -5   1   2     1218.40     1165.49    129.85 o 
  -4   1   2      447.67      406.39     47.66 o 
  -3   1   2     4606.75     4597.27    142.53 o 
  -2   1   2     1252.21     1579.97     85.26 o 
  -1   1   2     2241.31     2111.62     71.70 o 
   0   1   2      386.08      311.96     35.69 o 
   1   1   2      203.77      248.44     34.21 o 
   2   1   2    24544.28    24278.20    254.02 o 
   3   1   2      184.47      181.99     46.13 o 
   4   1   2       19.69      -12.46    108.87 o 
   5   1   2      958.79      846.88     98.04 o 
   6   1   2      142.80        9.84    146.47 o 
   7   1   2      834.65      713.09    100.67 o 
   8   1   2     3665.67     3124.20    243.64 o 
   9   1   2     5780.52     5575.42    297.41 o 
  10   1   2      178.40      -50.72    194.45 o 
  11   1   2        3.56     -155.76    191.28 o 
  12   1   2       98.37       95.53    102.74 o 
 -13   2   2      932.21      921.86    117.06 o 
 -12   2   2      238.09       45.91    191.72 o 
 -11   2   2      561.82      537.55     86.35 o 
 -10   2   2     1388.32     1738.79    192.81 o 
  -9   2   2       38.70      168.87     75.86 o 
  -8   2   2     6167.09     6009.68    269.43 o 
  -7   2   2      258.38      368.57     67.00 o 
  -6   2   2    16701.88    16490.06    315.01 o 
  -5   2   2       89.04      120.01    106.90 o 
  -4   2   2     1415.87     1345.84    126.14 o 
  -3   2   2      380.98      375.02     52.36 o 
  -2   2   2     4070.90     3698.80    118.05 o 
  -1   2   2     6955.98     5821.13    120.56 o 
   0   2   2     7727.35     6966.87    134.28 o 
   1   2   2      116.75      175.65     40.00 o 
   2   2   2     4471.29     4477.15    147.78 o 
   3   2   2      392.82      391.41     49.40 o 
   4   2   2     2434.39     2399.96    153.90 o 
   5   2   2      774.20     1094.67    134.44 o 
   6   2   2       56.62       70.61    151.06 o 
   7   2   2     7895.08     8070.69    289.11 o 
   8   2   2     4158.98     4728.76    256.86 o 
   9   2   2      609.37      156.08    186.25 o 
  10   2   2      206.79       61.65    201.23 o 
  11   2   2      793.15      722.38     99.14 o 
  12   2   2      107.58      232.60    213.36 o 
 -13   3   2      433.82      384.31    100.56 o 
 -12   3   2      690.90      565.75     94.87 o 
 -11   3   2      103.66       97.72    202.43 o 
 -10   3   2      470.87      566.73     84.71 o 
  -9   3   2      613.56      608.71     82.30 o 
  -8   3   2    10508.67    10648.38    335.23 o 
  -7   3   2     8834.03     8882.37    281.89 o 
  -6   3   2      168.03        7.21    133.90 o 
  -5   3   2        1.63      -19.35    115.31 o 
  -4   3   2       67.53      -45.36    108.54 o 
  -3   3   2    11609.49    10285.71    200.02 o 
  -2   3   2      475.74      375.56     52.57 o 
  -1   3   2      919.29      891.36    102.96 o 
   0   3   2       73.74      -32.29     67.67 o 
   1   3   2      273.56      259.38     47.66 o 
   2   3   2      368.97      377.31     47.55 o 
   3   3   2        9.14      -16.40    109.63 o 
   4   3   2      530.95      585.86     76.29 o 
   5   3   2      302.45      355.02     66.35 o 
   6   3   2      612.77      902.62    117.94 o 
   7   3   2       70.17      204.07    161.33 o 
   8   3   2      317.93      165.92    123.51 o 
   9   3   2      851.69      866.55    102.31 o 
  10   3   2       93.66      214.56    188.33 o 
  11   3   2      842.99      667.95    103.62 o 
 -13   4   2      966.82     1080.46    141.87 o 
 -12   4   2        6.44      135.43    201.44 o 
 -11   4   2      263.02      318.62     84.27 o 
 -10   4   2      472.75      604.33     84.49 o 
  -9   4   2     1257.12     1379.73    190.51 o 
  -8   4   2       50.72       88.10    170.29 o 
  -7   4   2      153.51      206.25    156.74 o 
  -6   4   2      113.58      176.96    146.57 o 
  -5   4   2      877.45     1202.66    139.69 o 
  -4   4   2     2396.00     2562.05    150.84 o 
  -3   4   2        1.17       95.53     72.36 o 
  -2   4   2       89.47      -49.08    111.71 o 
  -1   4   2     1134.96      837.48    109.30 o 
   0   4   2     1285.77     1235.47     86.80 o 
   1   4   2     1143.63     1143.52    117.83 o 
   2   4   2     2644.24     2867.01    149.31 o 
   3   4   2      400.70      398.85     57.06 o 
   4   4   2      284.35      371.63     62.41 o 
   5   4   2     6513.40     6426.67    257.19 o 
   6   4   2      570.68      681.39     85.58 o 
   7   4   2      501.53      510.22     78.59 o 
   8   4   2     1022.56      991.70    117.50 o 
   9   4   2      234.57       52.36    185.27 o 
  10   4   2        6.07      -33.88    194.67 o 
  11   4   2      179.85      178.82    210.30 o 
 -13   5   2        2.64     -213.91    213.91 o 
 -12   5   2      515.08      478.53     95.09 o 
 -11   5   2      164.14      -29.07    209.64 o 
 -10   5   2       98.18      114.88    131.38 o 
  -9   5   2      758.33      706.20     87.66 o 
  -8   5   2      535.95      517.44     82.09 o 
  -7   5   2      273.04      465.30     73.01 o 
  -6   5   2     2643.81     2629.71    184.83 o 
  -5   5   2      537.72      423.44     61.21 o 
  -4   5   2     1637.16     1332.40    145.92 o 
  -3   5   2     3475.85     2976.97    153.79 o 
  -2   5   2     5023.28     3972.50    166.58 o 
  -1   5   2      586.48      471.75     65.47 o 
   0   5   2     2122.98     2065.09     99.92 o 
   1   5   2       18.10      106.24    114.88 o 
   2   5   2      773.46      806.87     96.84 o 
   3   5   2     3813.75     3913.91    197.73 o 
   4   5   2     1161.28     1170.41    122.64 o 
   5   5   2     2528.17     2707.10    210.08 o 
   6   5   2      423.41      365.62     81.76 o 
   7   5   2     2385.39     2721.85    242.43 o 
   8   5   2       20.67      165.92     78.92 o 
   9   5   2     1084.02     1056.41    124.17 o 
  10   5   2      129.85      273.91    204.72 o 
  11   5   2       89.62      120.78    224.29 o 
 -13   6   2      214.50      295.77    217.84 o 
 -12   6   2     1769.37     2110.63    255.77 o 
 -11   6   2      278.67      381.68     88.64 o 
 -10   6   2       56.91      -94.11    172.81 o 
  -9   6   2      174.57      256.75    184.83 o 
  -8   6   2       11.50      139.80    178.49 o 
  -7   6   2      728.54      857.70    105.48 o 
  -6   6   2      118.76      148.32    111.16 o 
  -5   6   2     6712.22     5917.76    236.09 o 
  -4   6   2      666.06      632.10     83.07 o 
  -3   6   2     6202.24     4594.98    193.14 o 
  -2   6   2       25.66      -71.81    131.16 o 
  -1   6   2    10530.82     9355.65    237.30 o 
   0   6   2     3506.94     3317.57    123.82 o 
   1   6   2      605.78      608.05     83.62 o 
   2   6   2      842.47      865.46     90.50 o 
   3   6   2     5645.15     5388.73    247.02 o 
   4   6   2    15154.40    16278.01    372.07 o 
   5   6   2      621.50      791.35    105.04 o 
   6   6   2     1611.33     1691.46    200.46 o 
   7   6   2       18.00      183.85    164.39 o 
   8   6   2     2489.08     2485.11    260.58 o 
   9   6   2      304.74       67.44    217.18 o 
  10   6   2      167.13       64.82    230.30 o 
 -13   7   2      731.35      957.16    121.54 o 
 -12   7   2      805.33      771.90    104.93 o 
 -11   7   2     3911.99     3545.67    294.90 o 
 -10   7   2        3.66        9.73    186.25 o 
  -9   7   2      102.22      122.75    177.51 o 
  -8   7   2     1436.54     1446.07    141.77 o 
  -7   7   2       16.14     -184.72    184.72 o 
  -6   7   2     1730.15     1502.26    203.41 o 
  -5   7   2        5.08      219.92    156.52 o 
  -4   7   2     1342.80     1042.97    121.44 o 
  -3   7   2     6337.68     5456.28    222.65 o 
  -2   7   2    11880.02     9372.38    264.40 o 
  -1   7   2        2.37        2.73    140.13 o 
   0   7   2     1877.58     1967.13    123.80 o 
   1   7   2     1505.12     1671.13    183.08 o 
   2   7   2     4397.64     4359.86    236.64 o 
   3   7   2      849.41      894.86    106.46 o 
   4   7   2       29.57      -16.07    176.52 o 
   5   7   2       65.36       74.44    169.75 o 
   6   7   2       39.29      209.64    172.26 o 
   7   7   2      507.96      606.74     83.18 o 
   8   7   2       49.69       57.82    206.47 o 
   9   7   2      164.84      282.44    214.45 o 
 -12   8   2     1989.28     2276.77    268.78 o 
 -11   8   2      176.15      157.51    222.87 o 
 -10   8   2      319.12      356.00     93.45 o 
  -9   8   2     1938.06     1889.84    227.90 o 
  -8   8   2      429.22      539.52     85.26 o 
  -7   8   2       11.50       38.91    184.61 o 
  -6   8   2      613.88      629.15     84.71 o 
  -5   8   2      313.24      195.76    178.05 o 
  -4   8   2      572.59      521.26     79.03 o 
  -3   8   2       54.46     -166.58    166.58 o 
  -2   8   2      946.13     1064.50    122.31 o 
  -1   8   2     1901.45     1667.85    189.86 o 
   0   8   2      593.53      587.97     57.20 o 
   1   8   2      551.16      669.70     90.72 o 
   2   8   2     2563.50     2777.93    225.71 o 
   3   8   2      684.32      706.10     93.67 o 
   4   8   2      197.20      185.92    126.24 o 
   5   8   2      203.10      182.97    176.20 o 
   6   8   2      503.93      479.84     89.85 o 
   7   8   2       92.53       53.67    190.95 o 
   8   8   2       40.78       58.15    197.40 o 
   9   8   2       79.31      225.71    237.19 o 
 -12   9   2        3.23     -221.01    221.01 o 
 -11   9   2      289.36      272.05    224.18 o 
 -10   9   2      103.83       75.86    197.18 o 
  -9   9   2        5.38     -195.87    195.87 o 
  -8   9   2      876.55      758.23    106.35 o 
  -7   9   2      161.67      206.36    180.13 o 
  -6   9   2       38.98      189.64    167.56 o 
  -5   9   2     2048.63     1738.68    214.34 o 
  -4   9   2     1309.89      866.66    117.61 o 
  -3   9   2       13.27     -177.18    177.18 o 
  -2   9   2     2542.17     2357.99    212.81 o 
  -1   9   2     1312.30     1427.93    135.10 o 
   0   9   2      244.84      167.34     75.79 o 
   1   9   2      299.07      277.30     82.63 o 
   2   9   2     2177.35     1876.07    162.97 o 
   3   9   2      624.12      569.90     87.44 o 
   4   9   2       90.67     -120.23    199.81 o 
   5   9   2       50.65      128.43     80.45 o 
   6   9   2        5.29     -194.12    194.12 o 
   7   9   2      143.81       34.65    213.91 o 
   8   9   2      793.73      762.17    109.96 o 
 -11  10   2     1016.86     1032.04    143.41 o 
 -10  10   2       33.20      159.69    139.91 o 
  -9  10   2       19.00     -137.83    204.18 o 
  -8  10   2       13.42     -141.66    190.08 o 
  -7  10   2      235.55      231.72    192.59 o 
  -6  10   2     1213.45     1192.05    138.92 o 
  -5  10   2       25.49     -177.73    188.00 o 
  -4  10   2      355.62      220.24    181.55 o 
  -3  10   2      380.83      344.41     83.18 o 
  -2  10   2     2328.82     2352.63    218.39 o 
  -1  10   2       47.76      -13.55    176.20 o 
   0  10   2     3610.79     3332.56    255.44 o 
   1  10   2       34.59       95.53    102.31 o 
   2  10   2      749.61      742.27     92.47 o 
   3  10   2      107.89       97.39    195.21 o 
   4  10   2      142.39      226.80    199.91 o 
   5  10   2      746.66      897.27    125.70 o 
   6  10   2        0.37       94.11    202.65 o 
   7  10   2      129.77      116.08    217.51 o 
 -11  11   2      234.58      200.02    223.74 o 
 -10  11   2      677.85      651.77    108.87 o 
  -9  11   2      139.70      199.48    151.49 o 
  -8  11   2     1187.81      889.83    118.70 o 
  -6  11   2     1643.99     1392.19    164.17 o 
  -5  11   2      304.68      262.98     85.15 o 
  -4  11   2       38.18     -153.79    188.33 o 
  -3  11   2        2.03     -190.73    190.73 o 
  -2  11   2     1481.71     1426.18    153.35 o 
  -1  11   2     3081.55     3068.34    251.29 o 
   0  11   2        0.06      -94.03    133.28 o 
   1  11   2      493.18       87.22    222.21 o 
   2  11   2     1367.70     1496.13    155.54 o 
   3  11   2      506.22      312.06    215.44 o 
   4  11   2       12.44      193.90    192.15 o 
   5  11   2       75.71      295.34    210.19 o 
   6  11   2        6.22     -155.43    236.86 o 
 -10  12   2      176.37       80.77    246.70 o 
  -9  12   2      390.39      362.34    102.96 o 
  -8  12   2     3170.31     2744.04    300.91 o 
  -7  12   2     2499.51     2299.51    257.74 o 
  -6  12   2       20.20     -139.91    198.71 o 
  -5  12   2        1.35       30.17    195.43 o 
  -4  12   2      412.68      234.67    217.62 o 
  -3  12   2      466.72      479.95     91.49 o 
  -2  12   2       92.13       61.87    196.64 o 
  -1  12   2      359.73       92.36    206.47 o 
   0  12   2      455.94      405.52     65.91 o 
   1  12   2      732.36      895.41    125.81 o 
   2  12   2      402.47      283.09    226.80 o 
   3  12   2      776.53      767.63    106.68 o 
   4  12   2       97.99     -125.59    224.62 o 
  -8  13   2      282.76      196.53    147.12 o 
  -7  13   2      782.85     1023.95    138.92 o 
  -6  13   2      156.79      296.65    209.97 o 
  -5  13   2       81.94      163.95    204.61 o 
  -4  13   2       15.42      -46.56    203.52 o 
  -3  13   2      262.85       90.39    214.89 o 
  -2  13   2       28.90      209.75    141.00 o 
  -1  13   2      362.62      135.86    201.34 o 
   0  13   2      213.06      -41.58    159.08 o 
   1  13   2        2.02      -59.46    225.05 o 
   2  13   2      213.16      355.56    101.54 o 
   3  13   2      429.69      534.49    108.97 o 
  -6  14   2       62.25       10.27    246.26 o 
  -5  14   2      280.32      376.77    104.06 o 
  -4  14   2      311.49      141.66    250.41 o 
  -3  14   2       27.71      148.54    215.65 o 
  -2  14   2       47.28      216.86    220.24 o 
  -1  14   2      353.25       76.84    232.60 o 
   0  14   2       43.91     -143.08    222.81 o 
   0 -13   3       14.80       90.40    177.18 o 
   1 -13   3      221.15      374.47    255.77 o 
   2 -13   3        0.20     -115.86    234.89 o 
   3 -13   3      476.25      665.43    109.96 o 
   4 -13   3      147.82       11.70    237.30 o 
   5 -13   3        0.48      160.57    229.97 o 
  -3 -12   3      738.82      649.15    111.82 o 
  -2 -12   3     1852.07     1755.84    202.98 o 
  -1 -12   3       48.28       37.71    221.56 o 
   0 -12   3      653.42      663.47     87.66 o 
   1 -12   3      497.45      528.59    104.06 o 
   2 -12   3     2605.64     2797.71    293.81 o 
   3 -12   3      351.29      315.78    237.62 o 
   4 -12   3      375.70      177.18    232.27 o 
   5 -12   3       44.73      117.50    163.41 o 
   6 -12   3      432.10      437.98    108.65 o 
   7 -12   3      248.95      336.21    245.06 o 
  -5 -11   3      186.56      291.51    231.28 o 
  -4 -11   3     2239.84     2234.47    196.64 o 
  -3 -11   3      555.92      488.47     97.83 o 
  -2 -11   3      258.76      248.34    213.58 o 
  -1 -11   3       45.70     -212.38    212.38 o 
   0 -11   3      163.83      -54.73    144.21 o 
   1 -11   3      865.63      713.09     97.17 o 
   2 -11   3      619.69      635.05     95.86 o 
   3 -11   3     1234.79     1086.25    135.86 o 
   4 -11   3      317.48      161.11    119.80 o 
   5 -11   3      408.71      228.99    225.71 o 
   6 -11   3      277.58      -92.58    229.64 o 
   7 -11   3      534.95      308.67    250.41 o 
   8 -11   3      449.86      223.63    172.37 o 
  -6 -10   3      270.36      406.39    102.09 o 
  -5 -10   3       76.82       82.30    124.17 o 
  -4 -10   3     1660.49     1736.82    244.95 o 
  -3 -10   3      481.07      287.25    222.21 o 
  -2 -10   3      168.36     -211.72    211.72 o 
  -1 -10   3      284.85        0.00    201.77 o 
   0 -10   3       61.13      143.22    139.00 o 
   1 -10   3      496.23      610.02     90.07 o 
   2 -10   3      276.21       83.51    194.78 o 
   3 -10   3       16.26     -170.07    193.58 o 
   4 -10   3      322.54      202.76    198.60 o 
   5 -10   3      834.71     1048.43    130.51 o 
   6 -10   3      816.23      842.40     98.92 o 
   7 -10   3      129.43     -219.37    219.37 o 
   8 -10   3      545.81      573.84    101.65 o 
   9 -10   3      315.13     -113.24    238.83 o 
  10 -10   3       81.74      266.37    238.17 o 
  -7  -9   3        2.49      -51.04    197.07 o 
  -6  -9   3      137.86     -218.61    218.61 o 
  -5  -9   3      363.94      215.33    199.70 o 
  -4  -9   3       19.43       52.36     82.09 o 
  -3  -9   3        9.40       73.78    170.95 o 
  -2  -9   3      488.61      579.09     84.27 o 
  -1  -9   3       39.88      -67.55    188.00 o 
   0  -9   3        9.40        4.73    124.20 o 
   1  -9   3      931.22     1107.35    137.07 o 
   2  -9   3      620.01      525.42     83.73 o 
   3  -9   3        1.86      -76.51    179.26 o 
   4  -9   3      398.72      454.15     81.65 o 
   5  -9   3        2.89       15.63    183.52 o 
   6  -9   3      238.45       -2.84    207.78 o 
   7  -9   3       11.49     -180.02    207.89 o 
   8  -9   3      297.27      215.87    201.88 o 
   9  -9   3      808.20      752.66    102.09 o 
  10  -9   3       15.93     -230.19    230.19 o 
  -8  -8   3      202.92       98.37    216.31 o 
  -7  -8   3      574.48      627.18     94.33 o 
  -6  -8   3     1213.18      981.54    132.37 o 
  -5  -8   3       25.44        9.73    177.94 o 
  -4  -8   3        2.08       78.92    174.34 o 
  -3  -8   3        4.06      108.10    177.40 o 
  -2  -8   3      192.07      228.77     79.35 o 
  -1  -8   3     5742.84     5637.72    272.49 o 
   0  -8   3        0.21     -115.78    150.56 o 
   1  -8   3      256.27      285.39     76.95 o 
   2  -8   3     1791.70     1876.18    210.74 o 
   3  -8   3      423.44      475.69     82.20 o 
   4  -8   3       52.63       34.76    105.59 o 
   5  -8   3       40.08     -128.76    173.68 o 
   6  -8   3     1745.45     1800.11    227.68 o 
   7  -8   3     2991.87     3065.07    258.39 o 
   8  -8   3     2337.46     2201.14    258.28 o 
   9  -8   3       66.45      -99.36    214.45 o 
  10  -8   3       92.05      -59.24    225.27 o 
  11  -8   3      338.83      348.68    108.97 o 
  -9  -7   3       66.85      -52.25    204.72 o 
  -8  -7   3     7157.35     7359.68    371.85 o 
  -7  -7   3     2917.04     3646.23    245.28 o 
  -6  -7   3      150.47      -73.45    196.96 o 
  -5  -7   3        8.44       43.50    180.79 o 
  -4  -7   3     2075.39     2064.62    219.59 o 
  -3  -7   3      353.15      292.82     81.65 o 
  -2  -7   3      487.80      401.03     79.14 o 
  -1  -7   3     1640.68     1848.64    189.20 o 
   0  -7   3      150.82      149.82     64.88 o 
   1  -7   3     7374.38     6957.66    266.26 o 
   2  -7   3     4106.16     3970.20    227.46 o 
   3  -7   3      388.72      502.57     75.31 o 
   4  -7   3     1610.76     1564.78    206.25 o 
   5  -7   3      923.66      803.37    114.11 o 
   6  -7   3     5067.57     5308.94    281.56 o 
   7  -7   3       28.50       87.11    182.97 o 
   8  -7   3     1475.12     1213.26    162.97 o 
   9  -7   3      547.91      308.12    223.63 o 
  10  -7   3      244.92      180.24    211.39 o 
  11  -7   3       40.79     -211.61    211.61 o 
 -10  -6   3       43.77      166.47    208.44 o 
  -9  -6   3     2104.67     2277.87    256.86 o 
  -8  -6   3      761.17      638.76     94.87 o 
  -7  -6   3      807.17      772.22    101.76 o 
  -6  -6   3      194.28      233.47     81.10 o 
  -5  -6   3      655.88      702.38     83.29 o 
  -4  -6   3        5.69      215.44    159.47 o 
  -3  -6   3      742.00      808.29    103.40 o 
  -2  -6   3      391.63      241.23    166.03 o 
  -1  -6   3       67.27      -26.12    149.09 o 
   0  -6   3      100.13      118.73     45.12 o 
   1  -6   3      760.11      717.24     87.22 o 
   2  -6   3     6485.77     6394.64    246.48 o 
   3  -6   3     1854.91     1741.85    195.76 o 
   4  -6   3      883.25      847.97    101.98 o 
   5  -6   3      166.07      148.00    174.67 o 
   6  -6   3     5323.72     5361.30    275.99 o 
   7  -6   3     1413.38     1356.56    146.57 o 
   8  -6   3      313.53      263.31    192.15 o 
   9  -6   3       53.28      -77.93    184.39 o 
  10  -6   3      657.59      769.38     96.84 o 
  11  -6   3      514.63      296.43    212.70 o 
  12  -6   3      197.51      198.93    155.65 o 
 -11  -5   3      144.11      206.36    165.37 o 
 -10  -5   3       31.89      178.49    197.73 o 
  -9  -5   3     1084.77     1037.83    127.56 o 
  -8  -5   3     2047.03     2072.49    241.34 o 
  -7  -5   3      683.52      686.97     86.90 o 
  -6  -5   3       72.16       62.30    162.21 o 
  -5  -5   3      163.10      169.31     73.01 o 
  -4  -5   3     4411.35     4057.97    229.75 o 
  -3  -5   3     3490.56     3663.50    197.95 o 
  -2  -5   3       48.76      -65.04    133.46 o 
  -1  -5   3      419.71      449.34     60.55 o 
   0  -5   3      540.15      527.22    114.06 o 
   1  -5   3       41.90     -126.79    126.79 o 
   2  -5   3     3811.27     4000.70    188.22 o 
   3  -5   3        8.52       85.69    135.32 o 
   4  -5   3      768.78      824.25     92.58 o 
   5  -5   3       87.82      252.71     70.61 o 
   6  -5   3      864.08      768.94    106.57 o 
   7  -5   3       57.36        4.81    178.38 o 
   8  -5   3      616.46      493.72     87.33 o 
   9  -5   3        0.33      185.38    184.72 o 
  10  -5   3      321.40      316.54     93.56 o 
  11  -5   3      179.83      -48.64    212.48 o 
  12  -5   3       31.64      115.10    222.65 o 
 -11  -4   3      252.73      223.52    218.50 o 
 -10  -4   3      677.41      521.16     93.56 o 
  -9  -4   3       41.23      132.37    182.21 o 
  -8  -4   3      887.23      930.82    113.02 o 
  -7  -4   3     1481.67     1907.11    188.88 o 
  -6  -4   3      292.05      159.58    172.81 o 
  -5  -4   3      768.80      976.18    120.01 o 
  -4  -4   3      185.76      300.69     62.74 o 
  -3  -4   3     1723.82     1956.30    158.38 o 
  -2  -4   3       67.71       41.21    113.02 o 
  -1  -4   3      297.40      331.41     52.36 o 
   0  -4   3      810.80      755.15     69.53 o 
   1  -4   3      304.33      304.74     48.31 o 
   2  -4   3      481.48      536.35     68.75 o 
   3  -4   3     5132.05     5590.39    209.64 o 
   4  -4   3     3356.54     3482.82    194.67 o 
   5  -4   3      307.50      330.53     68.86 o 
   6  -4   3     1329.22     1505.86    185.49 o 
   7  -4   3     2274.44     2233.27    215.98 o 
   8  -4   3       12.35      -42.63    180.13 o 
   9  -4   3      221.74      195.87    181.66 o 
  10  -4   3       28.01      -59.35    197.73 o 
  11  -4   3      188.93      126.35     94.00 o 
  12  -4   3     1461.97     1329.01    146.57 o 
 -12  -3   3      215.81      304.74    220.35 o 
 -11  -3   3      315.67      276.43     95.53 o 
 -10  -3   3      249.04      181.33    189.42 o 
  -9  -3   3      961.66      996.29    112.36 o 
  -8  -3   3      357.15       82.96    175.65 o 
  -7  -3   3     2529.66     2837.17    222.76 o 
  -6  -3   3      751.09      731.13     85.04 o 
  -5  -3   3       24.79      105.26    145.48 o 
  -4  -3   3      589.10      536.24     68.75 o 
  -3  -3   3    24179.23    24332.08    344.52 o 
  -2  -3   3     8064.21     9461.24    216.53 o 
  -1  -3   3      878.08      974.43    113.35 o 
   0  -3   3      104.12      122.57     41.38 o 
   1  -3   3       37.09      -66.78     98.37 o 
   2  -3   3    24498.25    24489.81    314.46 o 
   3  -3   3     9884.11    10837.36    240.25 o 
   4  -3   3     8810.02     9658.64    250.19 o 
   5  -3   3      924.33     1195.77    151.82 o 
   6  -3   3      879.83      897.05    121.54 o 
   7  -3   3      537.62      542.91     79.03 o 
   8  -3   3      162.25       93.13    181.33 o 
   9  -3   3       60.91     -140.67    184.39 o 
  10  -3   3        6.17     -192.26    192.26 o 
  11  -3   3      363.30      357.09     94.33 o 
  12  -3   3       26.25     -137.94    220.03 o 
 -12  -2   3      868.64      985.47    117.28 o 
 -11  -2   3        0.95      123.62    175.98 o 
 -10  -2   3       32.45      138.05    172.04 o 
  -9  -2   3      201.11      253.25     76.07 o 
  -8  -2   3      571.69      721.40     98.04 o 
  -7  -2   3      492.47      451.09     75.86 o 
  -6  -2   3     2713.44     2518.99    201.12 o 
  -5  -2   3      110.91      103.62     87.22 o 
  -4  -2   3    36188.69    38731.73    431.20 o 
  -3  -2   3      953.14     1054.44    117.61 o 
  -2  -2   3    23623.07    25373.19    298.94 o 
  -1  -2   3       16.53      -27.22     98.37 o 
   0  -2   3     6694.21     6668.06    176.74 o 
   1  -2   3     2089.40     1933.56    115.75 o 
   2  -2   3     4626.23     5392.77    164.06 o 
   3  -2   3    16715.77    18508.77    280.03 o 
   4  -2   3     1526.38     1793.66    132.69 o 
   5  -2   3     3082.03     3195.57    180.46 o 
   6  -2   3      505.42      557.66     71.48 o 
   7  -2   3     3383.98     2736.28    215.00 o 
   8  -2   3      612.68      545.75     85.80 o 
   9  -2   3       84.42       79.24    122.09 o 
  10  -2   3      264.62     -148.76    193.58 o 
  11  -2   3     1141.30     1330.76    162.53 o 
  12  -2   3     1362.51     1462.25    173.46 o 
 -12  -1   3     1944.66     1852.46    257.19 o 
 -11  -1   3      285.83      215.33     83.51 o 
 -10  -1   3      151.93       11.70    183.74 o 
  -9  -1   3        0.89     -171.61    171.61 o 
  -8  -1   3       12.65       80.45     91.05 o 
  -7  -1   3      980.40     1223.21    168.00 o 
  -6  -1   3       71.46      -70.61    138.92 o 
  -5  -1   3      121.73      160.46     51.04 o 
  -4  -1   3     2092.63     2239.72    135.75 o 
  -3  -1   3    18274.03    14323.35    236.53 o 
  -2  -1   3      127.26      134.44     42.41 o 
  -1  -1   3        2.66       87.00     60.55 o 
   0  -1   3     6612.63     7402.78    107.73 o 
   1  -1   3     5230.16     4943.54    141.22 o 
   2  -1   3     2354.94     2703.82    128.76 o 
   3  -1   3     6107.06     6856.77    184.61 o 
   4  -1   3      311.01      419.07     51.81 o 
   5  -1   3      467.44      387.59     60.44 o 
   6  -1   3      929.98      846.11    115.31 o 
   7  -1   3      459.86      421.03     77.93 o 
   8  -1   3      619.49      758.78    107.77 o 
   9  -1   3       13.95      -42.30    178.16 o 
  10  -1   3      955.68      732.44     90.94 o 
  11  -1   3       88.79        0.98    190.62 o 
  12  -1   3        3.07      -38.47    206.25 o 
 -13   0   3     1364.62     1517.45    182.10 o 
 -12   0   3       21.45       94.77    207.24 o 
 -11   0   3       22.24     -177.84    194.23 o 
 -10   0   3      387.51      138.81    195.00 o 
  -9   0   3     2000.10     2348.48    215.11 o 
  -8   0   3       69.05       19.67    164.61 o 
  -7   0   3     1024.30     1538.33    169.75 o 
  -6   0   3       54.50       80.88    123.95 o 
  -5   0   3       46.88      -31.04    117.94 o 
  -4   0   3     7735.43     9216.84    208.33 o 
  -3   0   3     7695.82     9058.24    187.02 o 
  -2   0   3     1507.83     1907.55    108.54 o 
  -1   0   3     1901.00     2194.58     98.92 o 
   0   0   3       14.71       55.94     41.55 o 
   1   0   3      123.95      203.96     37.82 o 
   2   0   3     2725.67     3407.07    132.58 o 
   3   0   3      209.04      188.22     46.34 o 
   4   0   3     5134.45     6222.38    190.73 o 
   5   0   3     1059.41     1304.86    147.45 o 
   6   0   3      113.96       48.09    146.25 o 
   7   0   3       16.74        7.87    156.63 o 
   8   0   3     3840.45     3438.99    255.11 o 
   9   0   3      369.50      158.38    172.37 o 
  10   0   3      596.46      227.13    211.94 o 
  11   0   3       45.18      101.43    200.13 o 
  12   0   3       13.35      153.68    207.57 o 
 -13   1   3      110.77      -25.58    225.27 o 
 -12   1   3        3.12     -204.07    204.07 o 
 -11   1   3        4.69     -161.00    166.80 o 
 -10   1   3       32.51        7.98    163.84 o 
  -9   1   3      376.27      460.16     76.29 o 
  -8   1   3      248.79       41.97    170.51 o 
  -7   1   3        2.19       53.45    103.29 o 
  -6   1   3     4190.94     4691.71    201.66 o 
  -5   1   3       50.43       98.59    110.18 o 
  -4   1   3     1095.49     1172.27    118.16 o 
  -3   1   3     3214.15     2643.49    131.93 o 
  -2   1   3     9465.29     9855.28    169.53 o 
  -1   1   3      543.91      778.23     85.47 o 
   0   1   3    10625.39     9613.55    334.85 o 
   1   1   3     4976.55     5475.41    141.44 o 
   2   1   3       69.07      -29.18    102.74 o 
   3   1   3       37.41       64.16    101.98 o 
   4   1   3     3238.91     3693.88    163.41 o 
   5   1   3        6.55      150.84     53.89 o 
   6   1   3     1429.80     1430.12    183.74 o 
   7   1   3     7642.16     7903.79    292.71 o 
   8   1   3     2807.60     2934.23    225.49 o 
   9   1   3      698.27      712.22     98.37 o 
  10   1   3       73.82       27.66    130.54 o 
  11   1   3      274.06       89.96    208.44 o 
  12   1   3      581.24      599.31    103.95 o 
 -13   2   3      327.41      355.45     98.15 o 
 -12   2   3      667.97      607.50     94.11 o 
 -11   2   3        2.01     -171.50    186.25 o 
 -10   2   3       65.86     -149.09    174.77 o 
  -9   2   3      386.91      108.76    179.47 o 
  -8   2   3     6319.00     7380.12    272.71 o 
  -7   2   3     8770.00     8811.87    273.04 o 
  -6   2   3       74.56       15.74    133.90 o 
  -5   2   3     2510.75     2716.28    152.04 o 
  -4   2   3      839.15      773.32     81.10 o 
  -3   2   3    22773.84    17622.87    241.56 o 
  -2   2   3     3472.79     3468.28    129.74 o 
  -1   2   3    11151.29    10973.22    174.67 o 
   0   2   3     4910.30     4451.53     92.63 o 
   1   2   3     7453.83     8518.07    173.90 o 
   2   2   3     8823.97     9860.85    199.26 o 
   3   2   3       24.61      -51.92    108.43 o 
   4   2   3      803.69      752.00     75.97 o 
   5   2   3     1235.17     1864.16    159.14 o 
   6   2   3     1531.15     1619.76    183.52 o 
   7   2   3      484.47      382.89     78.70 o 
   8   2   3    10836.53    10391.29    354.80 o 
   9   2   3      200.15      213.69    187.13 o 
  10   2   3     2612.26     2485.54    242.87 o 
  11   2   3        5.82     -213.47    213.47 o 
  12   2   3      485.14      620.29    104.71 o 
 -13   3   3      786.82      860.54    114.22 o 
 -12   3   3      330.13      357.64     89.08 o 
 -11   3   3     1995.33     1928.32    228.11 o 
 -10   3   3      522.74       87.33    193.36 o 
  -9   3   3     3526.83     3479.10    244.29 o 
  -8   3   3       43.30      144.61    113.78 o 
  -7   3   3     4634.88     4332.32    219.81 o 
  -6   3   3      412.60      322.33     60.44 o 
  -5   3   3       21.64        0.00    116.41 o 
  -4   3   3       26.27       76.40     98.92 o 
  -3   3   3      327.29      331.41     48.97 o 
  -2   3   3    17768.47    15532.35    226.15 o 
  -1   3   3     1634.74     1568.60    117.83 o 
   0   3   3      211.98      106.23     73.17 o 
   1   3   3     6470.70     7264.91    181.11 o 
   2   3   3    28793.53    27273.09    328.45 o 
   3   3   3      135.28      175.76     49.84 o 
   4   3   3        0.25      -81.54    128.21 o 
   5   3   3       11.22      -30.50    135.86 o 
   6   3   3     3009.48     2949.10    213.03 o 
   7   3   3    10102.16    10433.38    347.47 o 
   8   3   3      126.85        9.73    179.15 o 
   9   3   3     1676.59     1470.12    162.75 o 
  10   3   3      276.18      284.30     88.64 o 
  11   3   3     1224.01      971.92    119.36 o 
 -13   4   3      860.79      558.10    104.60 o 
 -12   4   3     1358.00     1608.83    160.02 o 
 -11   4   3      744.89      749.16    105.91 o 
 -10   4   3      761.17      768.07     92.58 o 
  -9   4   3     6958.87     7130.69    302.44 o 
  -8   4   3     8493.74     8327.55    297.63 o 
  -7   4   3     1604.89     1827.87    171.61 o 
  -6   4   3      373.63      398.74     64.49 o 
  -5   4   3      282.52      235.11     56.07 o 
  -4   4   3      756.09      763.04     85.58 o 
  -3   4   3      165.11       -4.59    108.65 o 
  -2   4   3      837.27      923.94    117.94 o 
  -1   4   3      631.87      590.02     78.48 o 
   0   4   3     5122.62     4240.36    110.98 o 
   1   4   3     4081.42     3609.07    154.44 o 
   2   4   3      710.21     1029.30    122.31 o 
   3   4   3      398.16      386.82     58.59 o 
   4   4   3     4871.94     4658.92    214.56 o 
   5   4   3       55.49     -115.10    149.64 o 
   6   4   3       40.10     -124.71    172.37 o 
   7   4   3       40.98      163.63    126.90 o 
   8   4   3        2.09      229.21    169.09 o 
   9   4   3      318.39      102.96    191.50 o 
  10   4   3       40.59      125.04    197.95 o 
  11   4   3       91.36      296.54    229.54 o 
 -13   5   3      110.67      249.76    200.68 o 
 -12   5   3       14.87     -194.23    194.23 o 
 -11   5   3        7.12      182.54    178.05 o 
 -10   5   3     1460.02     1524.99    204.61 o 
  -9   5   3        7.14     -138.05    177.18 o 
  -8   5   3        4.30     -122.31    164.17 o 
  -7   5   3       38.51      131.71    145.70 o 
  -6   5   3      922.52      971.92    120.34 o 
  -5   5   3       15.69      117.72    124.82 o 
  -4   5   3     1416.41     1133.69    146.14 o 
  -3   5   3      394.00      177.51    122.20 o 
  -2   5   3      110.75       15.08    116.84 o 
  -1   5   3     1572.53     1408.47    127.67 o 
   0   5   3      833.67      737.72     94.82 o 
   1   5   3     1422.76     1242.01    138.27 o 
   2   5   3     1836.07     1953.89    159.25 o 
   3   5   3     2778.93     2510.90    186.47 o 
   4   5   3     1648.28     1545.65    185.27 o 
   5   5   3     2299.44     2228.90    206.36 o 
   6   5   3      299.52      367.15     79.79 o 
   7   5   3       49.80      -24.92    170.51 o 
   8   5   3     1292.62     1765.13    216.53 o 
   9   5   3        7.72      -77.60    194.67 o 
  10   5   3      108.92       31.37    136.63 o 
 -13   6   3        0.06     -226.58    226.58 o 
 -12   6   3      551.64      612.97     93.34 o 
 -11   6   3      550.53      660.84     93.89 o 
 -10   6   3       70.96       18.58    167.34 o 
  -9   6   3       77.45      -33.12    176.20 o 
  -8   6   3     1157.51     1039.14    145.15 o 
  -7   6   3      950.08      962.96    129.52 o 
  -6   6   3     2013.45     2008.66    189.97 o 
  -5   6   3        1.70      108.65    140.67 o 
  -4   6   3       91.90     -107.12    136.63 o 
  -3   6   3     2723.20     2470.35    165.48 o 
  -2   6   3    10318.52     9109.72    232.16 o 
  -1   6   3      883.72      821.74     96.73 o 
   0   6   3     1664.18     1503.37    107.87 o 
   1   6   3     2061.88     2056.97    160.57 o 
   2   6   3     4271.52     4414.41    215.11 o 
   3   6   3      332.54      378.62     73.34 o 
   4   6   3      495.00      486.72     78.59 o 
   5   6   3       25.87      -32.46    170.84 o 
   6   6   3      661.57      745.77     90.28 o 
   7   6   3     1085.56     1251.19    147.89 o 
   8   6   3       62.90       50.17    193.58 o 
   9   6   3      307.61      141.00    220.90 o 
  10   6   3        3.49     -104.49    218.61 o 
 -13   7   3     1717.76     1801.85    188.88 o 
 -12   7   3     2587.05     3090.64    280.47 o 
 -11   7   3      124.47      129.52    139.25 o 
 -10   7   3       27.83     -182.21    191.83 o 
  -9   7   3      825.94      917.71    114.88 o 
  -8   7   3      266.41      101.10    177.94 o 
  -7   7   3      197.42      373.38     76.40 o 
  -6   7   3      406.41      341.90     75.20 o 
  -5   7   3       59.98      118.37    111.60 o 
  -4   7   3     3543.84     2978.39    204.51 o 
  -3   7   3      233.27      -73.23    154.88 o 
  -2   7   3     1281.14     1149.43    111.60 o 
  -1   7   3     7075.05     6185.98    240.25 o 
   0   7   3     6455.78     6331.39    438.63 o 
   1   7   3     1827.43     1878.58    186.69 o 
   2   7   3     2219.68     2444.77    200.35 o 
   3   7   3     8477.33     7858.64    300.36 o 
   4   7   3      248.01      222.32    181.99 o 
   5   7   3     1319.04     1081.88    148.32 o 
   6   7   3      206.87     -191.50    196.64 o 
   7   7   3      336.24      229.32     91.92 o 
   8   7   3      697.68      568.26     98.15 o 
   9   7   3      124.62      198.38    210.95 o 
 -12   8   3     1409.34     1448.70    178.49 o 
 -11   8   3     1823.44     1875.74    245.93 o 
 -10   8   3       51.66       72.25    199.04 o 
  -9   8   3      169.84       36.94    192.92 o 
  -8   8   3       91.33       -1.42    193.90 o 
  -7   8   3      136.32      184.18     81.54 o 
  -6   8   3      225.37      155.21    128.65 o 
  -5   8   3      276.00      225.93     78.26 o 
  -4   8   3     2091.64     1762.07    195.32 o 
  -3   8   3    13684.74    11397.32    315.67 o 
  -2   8   3     1805.12     1620.30    186.80 o 
  -1   8   3       94.12       95.20    161.99 o 
   0   8   3      662.22      686.47     97.88 o 
   1   8   3     3248.99     3579.23    227.24 o 
   2   8   3     2050.36     1957.83    211.50 o 
   3   8   3       58.27       24.37    181.01 o 
   4   8   3     1101.63     1024.60    143.19 o 
   5   8   3      720.84      731.13     88.97 o 
   6   8   3       99.63      272.82    181.99 o 
   7   8   3       11.76      124.06    202.43 o 
   8   8   3        4.21       13.44    225.38 o 
 -12   9   3       95.20       51.15    231.61 o 
 -11   9   3        0.67      118.27    204.18 o 
 -10   9   3       41.09      -85.91    201.44 o 
  -9   9   3     1776.04     1932.36    235.22 o 
  -8   9   3      211.82      -35.20    189.42 o 
  -7   9   3      701.97       49.08    206.80 o 
  -6   9   3      442.16      -64.82    201.77 o 
  -5   9   3     2812.28     2784.59    228.01 o 
  -4   9   3      404.45      514.27     79.79 o 
  -3   9   3      718.52      701.18     90.61 o 
  -2   9   3       59.01      221.01    170.51 o 
  -1   9   3        3.64     -173.68    173.68 o 
   0   9   3        9.39     -122.61    122.61 o 
   1   9   3      306.94      303.64     84.05 o 
   2   9   3      220.98       99.36    184.94 o 
   3   9   3      214.31      208.55    186.80 o 
   4   9   3      246.74      129.52    187.78 o 
   5   9   3       35.75     -199.26    199.26 o 
   6   9   3      975.04     1080.78    126.14 o 
   7   9   3       56.26      118.16    222.54 o 
   8   9   3        5.85      -76.29    238.72 o 
 -11  10   3      266.31       86.57    236.97 o 
 -10  10   3      200.11       -1.31    222.32 o 
  -9  10   3       89.27      -83.51    198.49 o 
  -8  10   3      262.92      -70.50    214.45 o 
  -7  10   3       12.25      -46.13    197.40 o 
  -6  10   3       33.98      122.20    168.76 o 
  -5  10   3      769.18      652.54     88.75 o 
  -4  10   3     1029.58      930.60    113.89 o 
  -3  10   3        5.03     -172.04    172.04 o 
  -2  10   3      333.34      184.50    134.66 o 
  -1  10   3      862.33      839.23    112.80 o 
   0  10   3      476.30      517.29    189.04 o 
   1  10   3      119.92      -84.71    192.37 o 
   2  10   3      669.85      606.30     88.54 o 
   3  10   3      517.02      686.09     87.66 o 
   4  10   3        4.04      102.85    177.51 o 
   5  10   3        0.14       79.35    197.84 o 
   6  10   3      212.52      243.85    195.00 o 
   7  10   3       86.29       41.97    239.15 o 
 -11  11   3      343.37      146.47    221.88 o 
 -10  11   3      304.36        1.20    219.59 o 
  -9  11   3       25.90      135.86    193.68 o 
  -8  11   3     2128.16     1917.72    249.87 o 
  -7  11   3     2096.51     1853.23    244.62 o 
  -6  11   3      588.43      520.17     89.08 o 
  -5  11   3       65.79      111.49    186.36 o 
  -4  11   3      298.38       75.09    198.60 o 
  -3  11   3     1452.74     1150.96    156.19 o 
  -2  11   3        7.28      -73.89    180.57 o 
  -1  11   3      742.46      836.60     99.36 o 
   0  11   3     1018.59     1182.76    102.92 o 
   1  11   3      689.49      742.38    105.70 o 
   2  11   3      992.39     1259.93    156.96 o 
   3  11   3      626.44      703.80     94.55 o 
   4  11   3      590.77      706.42    101.98 o 
   5  11   3       66.40       30.82    150.07 o 
   6  11   3       51.17      155.65    132.26 o 
 -10  12   3       92.39     -133.46    234.24 o 
  -9  12   3      912.55      861.74    113.02 o 
  -8  12   3      129.12     -229.32    229.32 o 
  -7  12   3     3921.28     3707.87    289.54 o 
  -6  12   3      645.12       86.46    207.57 o 
  -5  12   3      426.01       50.17    226.26 o 
  -4  12   3      164.48      102.42    196.20 o 
  -3  12   3      222.05      142.86    196.96 o 
  -2  12   3      350.27      542.80     89.52 o 
  -1  12   3       20.21     -183.96    183.96 o 
   0  12   3       58.83     -168.22    168.22 o 
   1  12   3       18.93      118.59    197.40 o 
   2  12   3     3345.83     3503.37    298.18 o 
   3  12   3      652.34      639.09    105.26 o 
   4  12   3      138.80      344.41    229.75 o 
  -9  13   3      266.88      320.37    232.60 o 
  -8  13   3     3184.62     2498.11    298.94 o 
  -7  13   3      344.08      159.25    226.91 o 
  -6  13   3      201.88      142.09    211.28 o 
  -5  13   3        7.22       21.75    203.08 o 
  -4  13   3      397.42      432.84     96.73 o 
  -3  13   3       33.18      191.61    195.65 o 
  -2  13   3       70.83      101.43    198.06 o 
  -1  13   3        1.20      101.98    197.29 o 
   0  13   3       17.13       -7.51    152.69 o 
   1  13   3       16.63     -143.19    214.01 o 
   2  13   3        0.99     -217.62    217.62 o 
   3  13   3       77.78      -64.93    241.12 o 
  -7  14   3      516.70      121.22    267.35 o 
  -6  14   3       19.36      271.29    211.06 o 
  -5  14   3       37.41      250.08     97.17 o 
  -4  14   3       62.41     -188.88    232.38 o 
  -3  14   3      911.83     1282.67    166.80 o 
  -2  14   3       10.97     -223.96    223.96 o 
  -1  14   3        0.93      136.08     97.94 o 
   0  14   3       92.23       12.36    164.70 o 
  -2 -12   4       18.88     -105.48    227.35 o 
  -1 -12   4      145.50      -35.41    228.22 o 
   0 -12   4      282.28      149.99     91.96 o 
   1 -12   4      430.28      147.45    225.16 o 
   2 -12   4      158.49      278.61     95.86 o 
   3 -12   4     1181.84     1354.04    181.55 o 
   4 -12   4      325.97      712.11    103.84 o 
   5 -12   4       39.85       91.16    234.02 o 
   6 -12   4       46.30      101.87    238.06 o 
  -4 -11   4     1636.08     1631.56    194.89 o 
  -3 -11   4     1381.16     1378.53    177.62 o 
  -2 -11   4       80.18       83.29    201.66 o 
  -1 -11   4       46.68      -12.57    208.22 o 
   0 -11   4       91.58      121.76    115.10 o 
   1 -11   4      739.77      933.34    131.71 o 
   2 -11   4     1158.93     1178.06    163.84 o 
   3 -11   4        2.67       63.83    201.99 o 
   4 -11   4      379.39      236.53    218.61 o 
   5 -11   4     1144.39     1196.32    138.49 o 
   6 -11   4      504.35      809.17    110.18 o 
   7 -11   4        0.05      -63.72    217.08 o 
   8 -11   4        1.83     -240.47    240.47 o 
  -6 -10   4        0.30       80.99    127.99 o 
  -5 -10   4     5305.24     5124.22    330.97 o 
  -4 -10   4     1580.68     1413.72    177.29 o 
  -3 -10   4      242.89      107.66    215.65 o 
  -2 -10   4       17.81     -205.71    205.71 o 
  -1 -10   4      327.90      158.93    141.55 o 
   0 -10   4      327.87      346.14    128.59 o 
   1 -10   4       13.07      107.77    182.54 o 
   2 -10   4      289.75      409.23     88.97 o 
   3 -10   4      296.24      264.18     91.16 o 
   4 -10   4     1304.50     1092.37    138.81 o 
   5 -10   4      345.50       18.25    215.54 o 
   6 -10   4     1490.22     2012.81    256.86 o 
   7 -10   4      588.12      562.25    101.10 o 
   8 -10   4       69.13      330.75    220.68 o 
   9 -10   4        0.14      -66.24    228.01 o 
  -7  -9   4        7.52      -25.69    217.40 o 
  -6  -9   4      657.80      641.93    104.27 o 
  -5  -9   4      131.32      201.66    185.16 o 
  -4  -9   4      451.19      481.04     93.78 o 
  -3  -9   4        3.60     -100.12    201.66 o 
  -2  -9   4      261.27      194.67     84.49 o 
  -1  -9   4        8.55      138.16    104.38 o 
   0  -9   4      335.63      143.14    129.16 o 
   1  -9   4     1221.99     1448.70    203.52 o 
   2  -9   4      187.47      104.93    200.90 o 
   3  -9   4      347.37      489.24     83.62 o 
   4  -9   4       46.00       51.59    137.94 o 
   5  -9   4     1103.79     1145.60    162.31 o 
   6  -9   4     1329.15     1149.97    164.06 o 
   7  -9   4      113.99       -9.51    197.95 o 
   8  -9   4      145.54       68.10    217.18 o 
   9  -9   4      119.82        1.20    217.08 o 
  10  -9   4       51.52       76.07    240.58 o 
  -8  -8   4      163.41     -238.17    238.17 o 
  -7  -8   4      383.47      461.04     92.14 o 
  -6  -8   4      111.99      194.67    184.50 o 
  -5  -8   4       94.51      123.07    192.48 o 
  -4  -8   4      120.35       92.69    190.73 o 
  -3  -8   4       69.17       42.96    179.37 o 
  -2  -8   4      392.09      410.32     85.04 o 
  -1  -8   4      831.09      643.57     90.17 o 
   0  -8   4      131.22      121.66    125.43 o 
   1  -8   4     1402.01     1527.50    141.98 o 
   2  -8   4      981.68     1088.76    135.21 o 
   3  -8   4       56.17       78.26    179.26 o 
   4  -8   4     2964.44     3402.92    247.02 o 
   5  -8   4      409.50      503.01     84.05 o 
   6  -8   4      232.76     -108.97    189.42 o 
   7  -8   4       67.38     -158.49    191.83 o 
   8  -8   4      728.46      515.80    100.67 o 
   9  -8   4      132.79     -127.23    212.16 o 
  10  -8   4       57.91     -112.91    211.94 o 
  -9  -7   4      722.11      843.93    110.29 o 
  -8  -7   4      214.87      238.17     93.56 o 
  -7  -7   4      723.81      757.58    104.49 o 
  -6  -7   4       37.15      265.17    181.55 o 
  -5  -7   4      432.55      447.49     84.60 o 
  -4  -7   4      167.46      -43.28    186.58 o 
  -3  -7   4      410.22      129.31    105.48 o 
  -2  -7   4      447.60      343.21     82.20 o 
  -1  -7   4      208.16       31.15    179.58 o 
   0  -7   4      554.00      707.99    124.39 o 
   1  -7   4     1051.84      915.96    105.37 o 
   2  -7   4     4835.58     4559.34    254.57 o 
   3  -7   4     1390.67     1350.33    143.51 o 
   4  -7   4      695.75      685.11     96.73 o 
   5  -7   4       21.05       97.17    124.39 o 
   6  -7   4     8156.27     8771.43    331.73 o 
   7  -7   4     3001.07     3058.40    263.31 o 
   8  -7   4       61.53      -60.66    192.92 o 
   9  -7   4      373.49      473.61     96.62 o 
  10  -7   4      549.69      616.58    100.34 o 
  11  -7   4      187.05      309.76    238.72 o 
 -10  -6   4      105.15      219.81    228.33 o 
  -9  -6   4     1505.17     1603.47    169.20 o 
  -8  -6   4     4228.50     4201.92    292.06 o 
  -7  -6   4      327.27      318.07     82.74 o 
  -6  -6   4      543.89      456.45     83.29 o 
  -5  -6   4       78.46      115.21    163.95 o 
  -4  -6   4     1242.55     1147.46    137.83 o 
  -3  -6   4       16.51      165.27    163.95 o 
  -2  -6   4     3938.09     4080.27    222.21 o 
  -1  -6   4      136.24      101.54    157.07 o 
   0  -6   4    11398.70    11288.21    217.48 o 
   1  -6   4     8228.14     7989.59    268.34 o 
   2  -6   4       12.09      -43.72    149.64 o 
   3  -6   4      560.88      518.31     77.17 o 
   4  -6   4       87.03      138.49    117.83 o 
   5  -6   4     2146.52     2257.76    219.26 o 
   6  -6   4       47.33     -163.74    184.61 o 
   7  -6   4     3026.97     2830.17    246.91 o 
   8  -6   4      135.93      -66.78    198.06 o 
   9  -6   4     1882.24     1808.19    178.71 o 
  10  -6   4       49.68       79.14    201.88 o 
  11  -6   4      790.27      861.74    109.63 o 
 -10  -5   4      899.72      147.78    233.36 o 
  -9  -5   4      141.26      207.57    195.43 o 
  -8  -5   4       47.02       77.93    169.75 o 
  -7  -5   4        8.90      -82.85    167.01 o 
  -6  -5   4      145.96       41.64    167.01 o 
  -5  -5   4     1456.68     1554.28    200.24 o 
  -4  -5   4     1046.58     1193.91    167.89 o 
  -3  -5   4     2036.90     2050.52    192.37 o 
  -2  -5   4      237.57      105.37    149.42 o 
  -1  -5   4     3736.70     3624.80    201.55 o 
   0  -5   4      496.34      411.90     44.95 o 
   1  -5   4     7003.53     6592.15    232.27 o 
   2  -5   4     2561.13     3077.31    187.89 o 
   3  -5   4      506.44      641.28     79.46 o 
   4  -5   4        0.28       83.62    149.31 o 
   5  -5   4      113.04        3.72    172.81 o 
   6  -5   4     2184.96     2130.64    210.74 o 
   7  -5   4      955.61     1106.80    136.08 o 
   8  -5   4       55.40     -196.85    196.85 o 
   9  -5   4      270.91      185.81    188.55 o 
  10  -5   4     1058.96     1157.95    129.96 o 
  11  -5   4      336.64      376.44     98.81 o 
  12  -5   4       77.32      332.72    233.14 o 
 -11  -4   4      164.17      229.43    219.59 o 
 -10  -4   4      813.14      813.54    114.33 o 
  -9  -4   4     1696.54     1694.74    229.86 o 
  -8  -4   4      205.98       73.67    172.15 o 
  -7  -4   4      113.20      222.32    170.51 o 
  -6  -4   4      406.83      190.08    178.05 o 
  -5  -4   4      151.69      109.63    158.16 o 
  -4  -4   4     4973.98     5333.97    233.91 o 
  -3  -4   4      588.57      506.18     63.83 o 
  -2  -4   4      176.40      112.36     56.07 o 
  -1  -4   4      703.28      759.98     97.39 o 
   0  -4   4     5221.00     4873.83    133.28 o 
   1  -4   4      728.13      669.59     87.66 o 
   2  -4   4     4662.49     4848.12    195.54 o 
   3  -4   4     1833.85     2287.70    167.78 o 
   4  -4   4     3286.21     3338.98    211.72 o 
   5  -4   4      352.51      400.16     72.36 o 
   6  -4   4     1048.59     1179.92    136.52 o 
   7  -4   4      146.63      206.36    170.07 o 
   8  -4   4      328.67       48.64    179.37 o 
   9  -4   4       33.17      -30.82    188.55 o 
  10  -4   4        6.11      170.40    179.04 o 
  11  -4   4      248.16      176.74    154.12 o 
  12  -4   4       24.76      -15.30    219.26 o 
 -11  -3   4      420.62      306.16     97.83 o 
 -10  -3   4      483.86      533.62     87.66 o 
  -9  -3   4       14.39      -56.62    177.51 o 
  -8  -3   4      152.53       87.77    180.68 o 
  -7  -3   4      221.02      176.85    122.64 o 
  -6  -3   4     1462.21     1719.55    187.13 o 
  -5  -3   4      214.96      136.52    166.36 o 
  -4  -3   4     3371.48     3453.53    192.92 o 
  -3  -3   4      129.38      211.39     52.57 o 
  -2  -3   4      397.18      499.40     59.02 o 
  -1  -3   4      488.46      458.31     57.38 o 
   0  -3   4      218.23      176.95     53.39 o 
   1  -3   4       25.57     -107.23    107.23 o 
   2  -3   4      121.49      181.88     50.50 o 
   3  -3   4     2209.61     2150.20    156.19 o 
   4  -3   4      816.21      756.05     86.24 o 
   5  -3   4      136.58      268.78     67.22 o 
   6  -3   4        0.99       37.60    155.21 o 
   7  -3   4     2657.08     2184.09    219.70 o 
   8  -3   4       35.03      -49.40    170.07 o 
   9  -3   4        6.26       55.64    181.66 o 
  10  -3   4      268.59      185.92    203.74 o 
  11  -3   4     1440.21     1424.10    161.22 o 
  12  -3   4     2354.40     1918.04    201.01 o 
 -12  -2   4      302.48       26.56    216.75 o 
 -11  -2   4       26.32     -202.76    202.76 o 
 -10  -2   4       74.48       51.92    181.11 o 
  -9  -2   4      222.00      191.72    172.04 o 
  -8  -2   4      696.44      767.52    103.73 o 
  -7  -2   4     1292.15     1143.52    130.51 o 
  -6  -2   4      304.54      398.95     69.19 o 
  -5  -2   4     1649.28     1996.96    166.58 o 
  -4  -2   4    10468.26    12131.94    273.37 o 
  -3  -2   4    49865.02    52251.37    478.20 o 
  -2  -2   4     3387.24     3923.31    153.57 o 
  -1  -2   4     2028.68     2164.52    125.92 o 
   0  -2   4      110.11      117.62     73.67 o 
   1  -2   4     1145.78      893.44    108.65 o 
   2  -2   4     1728.74     1863.61    131.71 o 
   3  -2   4       12.62      125.15    104.17 o 
   4  -2   4       93.97      183.63    122.64 o 
   5  -2   4     4023.03     4551.58    213.69 o 
   6  -2   4     8201.02     7440.12    292.17 o 
   7  -2   4      196.47      173.35    170.62 o 
   8  -2   4     1303.01     1197.96    139.03 o 
   9  -2   4       20.12       55.96    184.61 o 
  10  -2   4     3138.54     2820.88    281.56 o 
  11  -2   4      510.50      216.64    159.69 o 
  12  -2   4     1304.78     1209.65    152.59 o 
 -12  -1   4        2.64      159.91    187.45 o 
 -11  -1   4      112.95     -132.15    194.89 o 
 -10  -1   4     2498.31     1862.74    227.90 o 
  -9  -1   4     1294.66     1385.41    137.94 o 
  -8  -1   4       34.44        5.14    169.53 o 
  -7  -1   4      645.56      671.12     95.64 o 
  -6  -1   4      322.82      332.17     63.29 o 
  -5  -1   4     7438.07     8487.46    237.73 o 
  -4  -1   4    25210.24    21400.26    322.44 o 
  -3  -1   4     6412.09     5419.01    175.87 o 
  -2  -1   4     1301.27      876.17    109.52 o 
  -1  -1   4     3686.14     4214.82    144.06 o 
   0  -1   4     1612.88     1751.53    152.53 o 
   1  -1   4       36.33       38.69     94.22 o 
   2  -1   4      512.79      478.85     61.10 o 
   3  -1   4      957.59     1059.69    121.11 o 
   4  -1   4      682.04      639.97     76.07 o 
   5  -1   4       35.88       96.51    127.34 o 
   6  -1   4     2056.90     1393.17    134.55 o 
   7  -1   4     2345.25     1843.28    215.54 o 
   8  -1   4       10.80      126.79    117.28 o 
   9  -1   4      422.79      -17.05    186.47 o 
  10  -1   4      481.65      521.26     90.72 o 
  11  -1   4     2258.25     2293.50    283.09 o 
  12  -1   4      100.13     -208.11    237.73 o 
 -13   0   4     1017.59      772.44    109.63 o 
 -12   0   4      724.06      898.80    123.29 o 
 -11   0   4     1471.28     1460.50    155.32 o 
 -10   0   4     1782.36     1481.71    152.04 o 
  -9   0   4     1231.27     1428.59    200.13 o 
  -8   0   4     3432.15     3168.90    233.03 o 
  -7   0   4      308.88       82.41    163.84 o 
  -6   0   4     2643.82     2872.04    193.03 o 
  -5   0   4     1826.36     2205.73    147.67 o 
  -4   0   4     7846.97     8380.89    206.25 o 
  -3   0   4    19723.66    22996.40    296.10 o 
  -2   0   4     4482.42     5611.82    158.82 o 
  -1   0   4     2543.21     3226.83    131.05 o 
   0   0   4      265.06      292.50     43.72 o 
   1   0   4     8862.34     9968.40    194.45 o 
   2   0   4      639.40      822.50    107.12 o 
   3   0   4      518.00      516.89     64.16 o 
   4   0   4     1981.34     2146.59    151.60 o 
   5   0   4      756.48      822.39    101.43 o 
   6   0   4      408.24      453.06     73.89 o 
   7   0   4      129.90      144.28    169.42 o 
   8   0   4      425.76      195.98    190.41 o 
   9   0   4      737.09      698.23     97.06 o 
  10   0   4      579.28      696.80     97.94 o 
  11   0   4      140.49       77.17    143.41 o 
  12   0   4       10.76     -211.61    220.57 o 
 -13   1   4      112.37      193.25     95.86 o 
 -12   1   4       25.48     -117.50    202.43 o 
 -11   1   4       87.72      122.86    109.08 o 
 -10   1   4     2374.33     2365.75    244.29 o 
  -9   1   4     2184.33     2369.57    218.50 o 
  -8   1   4       23.88     -112.36    161.77 o 
  -7   1   4     1732.78     1664.13    194.45 o 
  -6   1   4     4116.87     4382.60    201.01 o 
  -5   1   4       50.21       14.87    106.13 o 
  -4   1   4      181.29      145.04    106.02 o 
  -3   1   4     8982.68     8214.53    188.44 o 
  -2   1   4      156.04      131.05     44.70 o 
  -1   1   4       81.15       65.80     92.91 o 
   0   1   4      881.52      788.10     72.49 o 
   1   1   4      365.91      296.21     45.47 o 
   2   1   4     4499.94     5253.63    164.06 o 
   3   1   4      635.88      713.20     83.07 o 
   4   1   4      713.24      641.39     77.93 o 
   5   1   4      322.21      448.69     64.16 o 
   6   1   4      129.39      149.74     69.84 o 
   7   1   4      734.01      807.09    106.13 o 
   8   1   4     2202.88     2619.00    222.98 o 
   9   1   4      287.00      125.92    135.75 o 
  10   1   4      551.29      118.27    214.34 o 
  11   1   4      248.62      213.80    210.95 o 
 -13   2   4      450.05      505.09    101.87 o 
 -12   2   4        0.14     -147.12    203.41 o 
 -11   2   4      181.15     -178.71    187.34 o 
 -10   2   4       67.57      -98.81    168.98 o 
  -9   2   4      432.70      560.72     77.60 o 
  -8   2   4       35.47      109.08    156.41 o 
  -7   2   4       13.93     -148.21    148.21 o 
  -6   2   4      253.32      265.28     57.82 o 
  -5   2   4      190.88     -121.98    121.98 o 
  -4   2   4     3917.70     4054.69    159.04 o 
  -3   2   4       54.70       81.21     70.50 o 
  -2   2   4     3406.24     3409.59    138.05 o 
  -1   2   4      197.28      212.38     45.36 o 
   0   2   4        1.20       29.55     80.77 o 
   1   2   4     3549.59     3647.32    145.81 o 
   2   2   4    18766.12    19650.00    282.11 o 
   3   2   4      487.00      717.13     84.60 o 
   4   2   4      991.83     1172.71    142.42 o 
   5   2   4      208.25      110.72    152.48 o 
   6   2   4     1919.11     1602.38    200.57 o 
   7   2   4     9154.47     9088.74    326.27 o 
   8   2   4      154.63       18.25    177.29 o 
   9   2   4     1611.81     1229.11    158.82 o 
  10   2   4       56.99        9.95    184.28 o 
  11   2   4     1479.38      998.15    139.47 o 
 -13   3   4      858.07      810.37    105.04 o 
 -12   3   4      477.92      516.78     91.16 o 
 -11   3   4      592.88      610.67     84.93 o 
 -10   3   4      358.35      338.07     80.99 o 
  -9   3   4     9390.11     9790.46    328.13 o 
  -8   3   4     3709.46     3847.45    223.31 o 
  -7   3   4       81.18      201.55     66.46 o 
  -6   3   4        1.34     -131.93    131.93 o 
  -5   3   4     6366.48     6150.02    210.74 o 
  -4   3   4     1185.46      929.95    128.87 o 
  -3   3   4      270.39      318.18     48.31 o 
  -2   3   4        5.85      136.74    101.10 o 
  -1   3   4     6707.24     6396.72    173.35 o 
   0   3   4     9418.34     8040.24    398.41 o 
   1   3   4    14360.46    13657.37    241.56 o 
   2   3   4     5256.61     5583.73    182.21 o 
   3   3   4     1812.10     1692.22    142.53 o 
   4   3   4      806.08     1085.05    144.17 o 
   5   3   4       13.37       16.94    148.21 o 
   6   3   4      154.28      171.71    171.50 o 
   7   3   4     1364.63     1136.31    142.31 o 
   8   3   4      683.49      721.73     98.26 o 
   9   3   4      203.48      173.03    178.38 o 
  10   3   4      194.08      -57.82    191.39 o 
  11   3   4      350.66      420.38    101.00 o 
 -13   4   4      387.19      534.71     97.28 o 
 -12   4   4      180.35      107.44    134.66 o 
 -11   4   4        0.02      118.05    181.88 o 
 -10   4   4     1922.66     1872.68    234.56 o 
  -9   4   4     1827.33     1703.04    218.71 o 
  -8   4   4     3564.73     3457.57    236.97 o 
  -7   4   4      827.39      643.79     84.71 o 
  -6   4   4     1641.61     1973.68    158.27 o 
  -5   4   4      419.53      333.70     59.68 o 
  -4   4   4     1760.32     1244.85    140.78 o 
  -3   4   4       20.65     -113.46    113.46 o 
  -2   4   4    13510.11    12889.63    236.86 o 
  -1   4   4    16936.36    14925.83    251.94 o 
   0   4   4      153.75      107.03     61.15 o 
   1   4   4    31294.47    28039.63    352.61 o 
   2   4   4    14852.19    14225.41    279.38 o 
   3   4   4      720.64     1123.74    137.61 o 
   4   4   4      738.24      715.28     93.24 o 
   5   4   4     4725.35     4435.83    234.13 o 
   6   4   4     2588.65     2906.90    223.96 o 
   7   4   4      171.90       99.36    182.64 o 
   8   4   4       12.85      136.19     77.39 o 
   9   4   4      152.67     -205.38    205.38 o 
  10   4   4      486.97      526.84     97.50 o 
  11   4   4      398.27       27.76    238.83 o 
 -13   5   4      353.14      445.41     97.72 o 
 -12   5   4      172.59      226.37    192.70 o 
 -11   5   4       93.65       11.26    187.56 o 
 -10   5   4       78.94       56.40    176.96 o 
  -9   5   4     1567.26     1747.86    211.28 o 
  -8   5   4     2496.81     2893.46    217.40 o 
  -7   5   4       36.83      -82.30    168.44 o 
  -6   5   4      729.33      630.46     80.45 o 
  -5   5   4     2724.47     2432.09    177.40 o 
  -4   5   4      690.48      483.99     68.86 o 
  -3   5   4      177.17      212.70     53.89 o 
  -2   5   4      365.73      123.84     85.47 o 
  -1   5   4        3.72       93.34    110.72 o 
   0   5   4     4697.50     4288.36    251.18 o 
   1   5   4     5179.69     4928.68    196.20 o 
   2   5   4      135.52      126.68     59.24 o 
   3   5   4      654.81      548.59     77.93 o 
   4   5   4     2333.88     2306.94    196.53 o 
   5   5   4       37.94      136.52    152.26 o 
   6   5   4      135.13      174.88     76.73 o 
   7   5   4      121.12      249.21    171.28 o 
   8   5   4       71.98     -148.54    189.75 o 
   9   5   4       38.22      -67.44    190.62 o 
  10   5   4        0.18       -0.98    203.30 o 
 -13   6   4       45.50      230.85    205.05 o 
 -12   6   4      255.08      136.30    199.81 o 
 -11   6   4      274.43       60.99    203.30 o 
 -10   6   4       95.04      102.31    186.36 o 
  -9   6   4       33.09     -187.89    187.89 o 
  -8   6   4       48.46     -129.74    173.14 o 
  -7   6   4       38.26     -180.35    180.35 o 
  -6   6   4     1497.96     1638.56    181.11 o 
  -5   6   4     1413.40     1529.80    171.71 o 
  -4   6   4     4769.24     4717.50    207.78 o 
  -3   6   4      111.20      170.29    135.10 o 
  -2   6   4      497.59      594.17     76.62 o 
  -1   6   4     3095.13     2662.18    170.29 o 
   0   6   4      415.53      453.48     43.24 o 
   1   6   4      107.97     -107.01    151.49 o 
   2   6   4     2669.10     2783.28    196.64 o 
   3   6   4     4303.75     4327.29    224.40 o 
   4   6   4     1070.10     1390.22    185.49 o 
   5   6   4       23.13      217.18    163.08 o 
   6   6   4       10.90     -176.41    176.41 o 
   7   6   4      547.55      591.66     86.02 o 
   8   6   4     1104.27     1128.33    131.49 o 
   9   6   4       18.09       -0.87    180.35 o 
  10   6   4       29.95      -51.81    210.41 o 
 -13   7   4       18.89     -241.67    241.67 o 
 -12   7   4      317.53       82.85    211.39 o 
 -11   7   4       68.46       86.68    187.78 o 
 -10   7   4       36.49      107.34    170.51 o 
  -9   7   4       88.82     -183.41    183.41 o 
  -8   7   4     3350.29     3221.15    242.21 o 
  -7   7   4      645.87      565.42     83.94 o 
  -6   7   4      113.10      -22.63    172.70 o 
  -5   7   4       23.75      -14.97    162.53 o 
  -4   7   4     2801.30     2373.07    199.70 o 
  -3   7   4     9984.94     8835.81    276.10 o 
  -2   7   4     3451.80     3278.75    198.28 o 
  -1   7   4       17.21      -92.47    142.86 o 
   0   7   4       57.16       17.96     86.45 o 
   1   7   4     3248.56     2961.99    208.44 o 
   2   7   4     1590.77     1628.06    196.64 o 
   3   7   4      384.87      242.98    185.38 o 
   4   7   4      132.43      -38.58    176.52 o 
   5   7   4     2292.82     2438.76    210.30 o 
   6   7   4      313.35      409.89     82.63 o 
   7   7   4        0.00      165.92    180.13 o 
   8   7   4        5.98     -105.70    186.58 o 
   9   7   4       39.70       64.60    206.25 o 
 -12   8   4      116.86      107.12    120.78 o 
 -11   8   4      297.37      259.70     94.11 o 
 -10   8   4       82.79      -90.17    188.33 o 
  -9   8   4     1697.69     1961.33    225.82 o 
  -8   8   4      990.27     1029.85    145.48 o 
  -7   8   4     4194.50     4037.53    246.59 o 
  -6   8   4       23.50      -85.26    164.61 o 
  -5   8   4     4779.12     4535.73    246.48 o 
  -4   8   4     6247.71     5322.82    255.55 o 
  -3   8   4     3045.75     2994.02    207.13 o 
  -2   8   4     2227.21     1522.48    201.66 o 
  -1   8   4      173.40      234.02     73.01 o 
   0   8   4      428.08      373.54     88.10 o 
   1   8   4       11.99     -102.20    171.50 o 
   2   8   4     2647.28     2295.03    226.80 o 
   3   8   4      655.75      611.11     87.00 o 
   4   8   4     1569.21     1706.65    214.12 o 
   5   8   4        5.15      -29.29    186.03 o 
   6   8   4     2871.49     2777.38    265.50 o 
   7   8   4      543.31      305.06    213.47 o 
   8   8   4        0.09       79.68    142.75 o 
 -12   9   4      184.47      -75.31    218.39 o 
 -11   9   4      182.86       59.68    155.76 o 
 -10   9   4      134.07      107.23    209.53 o 
  -9   9   4      602.22      691.01     89.30 o 
  -8   9   4      991.07      896.39    118.70 o 
  -7   9   4      142.99       99.14    180.90 o 
  -6   9   4     2063.21     1695.94    218.71 o 
  -5   9   4      470.56      418.30     85.15 o 
  -4   9   4    11000.43     9266.13    319.60 o 
  -3   9   4     3698.46     3319.41    226.48 o 
  -2   9   4       34.07       46.67    171.17 o 
  -1   9   4     1145.95     1108.66    135.43 o 
   0   9   4      339.00      125.35    129.59 o 
   1   9   4      210.42     -185.92    185.92 o 
   2   9   4      431.30      164.17    198.38 o 
   3   9   4       74.11      228.88    168.87 o 
   4   9   4       16.39      163.30    165.81 o 
   5   9   4     1967.89     2321.92    240.47 o 
   6   9   4      645.47      633.85     95.31 o 
   7   9   4      304.16      439.83     94.11 o 
 -11  10   4      773.58      835.18    108.21 o 
 -10  10   4      864.98      791.46    101.87 o 
  -9  10   4      137.77     -187.67    200.13 o 
  -8  10   4        5.22     -195.98    195.98 o 
  -7  10   4      155.79      184.72    135.10 o 
  -6  10   4      253.24      183.63    182.32 o 
  -5  10   4     2805.47     2433.73    243.09 o 
  -4  10   4      181.80     -177.07    191.94 o 
  -3  10   4       55.16      101.43    101.43 o 
  -2  10   4      358.44      -18.91    191.50 o 
  -1  10   4      343.36      204.07    195.65 o 
   0  10   4      422.98      234.09     77.84 o 
   1  10   4      102.44      183.19    180.68 o 
   2  10   4      232.82      128.98    194.56 o 
   3  10   4      357.62      117.72    203.96 o 
   4  10   4        0.46      107.34    188.66 o 
   5  10   4       39.92     -147.56    209.64 o 
   6  10   4      495.48      405.08    101.65 o 
   7  10   4       48.15      213.80    222.43 o 
 -11  11   4      102.19      -92.69    236.75 o 
 -10  11   4        8.18     -107.99    231.39 o 
  -9  11   4        2.14       22.73    199.37 o 
  -8  11   4        0.28       54.54    200.46 o 
  -7  11   4      201.86       -8.96    195.98 o 
  -6  11   4       15.98      -66.35    190.08 o 
  -5  11   4      382.25      334.90     90.50 o 
  -4  11   4      415.63      340.81     87.44 o 
  -3  11   4     1377.87     1160.58    147.78 o 
  -2  11   4      243.11      254.46    190.30 o 
  -1  11   4      203.49     -163.08    207.68 o 
   0  11   4      203.93      103.23    213.80 o 
   1  11   4       20.37      176.31    182.75 o 
   2  11   4     1244.79     1262.99    134.88 o 
   3  11   4      692.99      550.89     96.30 o 
   4  11   4      129.88      222.10    211.50 o 
   5  11   4        9.41      248.23    210.19 o 
 -10  12   4        1.55      102.74    241.34 o 
  -9  12   4      384.42      307.36    226.69 o 
  -8  12   4     1369.31     1695.28    238.06 o 
  -7  12   4      945.74      920.00    112.25 o 
  -6  12   4      659.51      668.71     94.66 o 
  -5  12   4      246.68      379.83     86.46 o 
  -4  12   4      504.03      631.00     90.72 o 
  -3  12   4       10.41      -37.93    191.06 o 
  -2  12   4       12.48      182.86    137.61 o 
  -1  12   4       13.84       61.54    179.58 o 
   0  12   4      208.93      -47.40    144.60 o 
   1  12   4      540.55      261.56    216.31 o 
   2  12   4       62.38       90.72    197.29 o 
   3  12   4     1339.90     1483.13    182.86 o 
   4  12   4       55.14       51.26    195.21 o 
  -9  13   4      109.20      278.72    227.79 o 
  -8  13   4      607.89      761.40    109.19 o 
  -7  13   4      737.81      735.72    108.32 o 
  -6  13   4        1.65       71.27    196.42 o 
  -5  13   4      576.54      169.97    231.72 o 
  -4  13   4       14.65       67.55    209.97 o 
  -3  13   4      304.64      236.64     97.50 o 
  -2  13   4        6.17     -135.32    208.55 o 
  -1  13   4      424.98      113.35    224.18 o 
   0  13   4       73.99      136.31    153.60 o 
   1  13   4     2394.99     2534.40    282.33 o 
   2  13   4     1680.09     1697.47    197.07 o 
  -7  14   4        2.31     -117.83    220.68 o 
  -6  14   4        4.94       51.48    208.11 o 
  -5  14   4      227.19        2.51    226.58 o 
  -4  14   4      630.57      537.22    112.14 o 
  -3  14   4      118.84      -88.54    241.78 o 
  -2  14   4      415.01     -190.73    235.11 o 
  -1  14   4      225.57      217.73    228.77 o 
   0  14   4      935.84     1065.97     97.02 o 
  -1 -12   5       12.14      146.47    239.15 o 
   0 -12   5      101.25      150.97    131.47 o 
   1 -12   5       29.14     -152.04    223.31 o 
   2 -12   5      863.15      882.84    124.50 o 
   3 -12   5       21.18      230.41    232.60 o 
   4 -12   5      174.52      141.66    162.10 o 
   5 -12   5      884.84     1206.05    153.90 o 
  -3 -11   5      167.30       39.68    242.98 o 
  -2 -11   5        3.16      -49.19    223.85 o 
  -1 -11   5       45.10      213.47    149.74 o 
   0 -11   5       83.18       89.70    311.46 o 
   1 -11   5        0.24      113.46    191.17 o 
   2 -11   5      521.08      584.99    101.00 o 
   3 -11   5      449.77      304.41    222.54 o 
   4 -11   5     1001.71     1100.02    147.56 o 
   5 -11   5      164.05      -35.20    221.67 o 
   6 -11   5      865.96      904.70    115.75 o 
   7 -11   5       97.97      173.35    232.38 o 
  -5 -10   5      474.86      204.72    253.91 o 
  -4 -10   5     4200.79     4603.72    316.98 o 
  -3 -10   5      317.94      274.57    211.61 o 
  -2 -10   5      963.35     1131.17    156.19 o 
  -1 -10   5      132.18      -10.71    196.20 o 
   0 -10   5      905.53      931.79    135.48 o 
   1 -10   5      291.79      144.17    195.87 o 
   2 -10   5      334.49      270.74     93.78 o 
   3 -10   5      742.46      716.04     99.47 o 
   4 -10   5      169.27      161.22    216.31 o 
   5 -10   5     4214.59     4465.45    315.99 o 
   6 -10   5      453.28      483.99     99.25 o 
   7 -10   5      168.14       74.11    212.59 o 
   8 -10   5       83.77     -245.28    245.28 o 
  -7  -9   5       23.46     -224.62    225.71 o 
  -6  -9   5     1665.07     1908.75    251.83 o 
  -5  -9   5     1903.08     1756.71    248.23 o 
  -4  -9   5        1.90      -88.64    190.95 o 
  -3  -9   5      318.15        9.18    205.49 o 
  -2  -9   5      948.75      788.62    107.34 o 
  -1  -9   5     1219.80     1220.69    156.08 o 
   0  -9   5        0.87       35.12    133.34 o 
   1  -9   5       70.76      102.31    188.98 o 
   2  -9   5        4.27     -113.13    188.55 o 
   3  -9   5      258.72      253.58     87.00 o 
   4  -9   5      253.02      107.23    146.03 o 
   5  -9   5      144.04       21.64    208.11 o 
   6  -9   5      551.65      652.54     96.62 o 
   7  -9   5        0.85      157.61    187.78 o 
   8  -9   5      706.93      718.01    109.19 o 
   9  -9   5       26.09      282.00    216.75 o 
  -8  -8   5      176.83      -76.40    229.86 o 
  -7  -8   5       39.63     -157.18    203.96 o 
  -6  -8   5      168.89       33.88    202.43 o 
  -5  -8   5      222.94      189.53     88.32 o 
  -4  -8   5       15.07      176.52    188.77 o 
  -3  -8   5      395.33      355.78     82.41 o 
  -2  -8   5      135.72      -45.47    170.18 o 
  -1  -8   5      544.17      671.99     85.15 o 
   0  -8   5     4054.23     3569.07    185.14 o 
   1  -8   5      227.27      254.02     80.67 o 
   2  -8   5      375.74      257.74    195.65 o 
   3  -8   5      409.26      615.26     84.05 o 
   4  -8   5      107.14      193.47    176.96 o 
   5  -8   5       36.02       83.40    190.51 o 
   6  -8   5     1110.44      924.48    128.10 o 
   7  -8   5      598.40      719.98     95.53 o 
   8  -8   5      173.81      281.35    203.85 o 
   9  -8   5       81.06      138.16    107.23 o 
  10  -8   5       84.67      -79.46    219.15 o 
  -9  -7   5       78.65       14.21    209.64 o 
  -8  -7   5      549.02      436.23    100.34 o 
  -7  -7   5      647.07      764.79    107.88 o 
  -6  -7   5        0.46      -71.92    193.14 o 
  -5  -7   5      266.95      310.64     86.68 o 
  -4  -7   5     1261.74     1319.94    144.83 o 
  -3  -7   5      271.17      200.46     78.81 o 
  -2  -7   5        0.53      204.61    159.04 o 
  -1  -7   5     2572.23     2572.33    223.74 o 
   0  -7   5      937.55      826.33     81.87 o 
   1  -7   5     1060.96      976.40    108.97 o 
   2  -7   5        7.86     -170.18    170.18 o 
   3  -7   5       23.83      131.82    121.44 o 
   4  -7   5      355.43      380.81     83.18 o 
   5  -7   5      755.64      743.26     92.03 o 
   6  -7   5       74.47      -15.30    198.82 o 
   7  -7   5     1895.47     2151.30    226.04 o 
   8  -7   5       11.53     -194.45    194.45 o 
   9  -7   5      891.57      807.97    106.68 o 
  10  -7   5        7.36      173.03    209.64 o 
  -9  -6   5       33.67       62.41    219.81 o 
  -8  -6   5       20.69      -77.06    200.68 o 
  -7  -6   5        0.64      204.18     78.37 o 
  -6  -6   5      448.70      455.25     82.09 o 
  -5  -6   5      854.03      705.99     96.51 o 
  -4  -6   5       41.64       -1.09    169.97 o 
  -3  -6   5     1822.73     1810.05    195.65 o 
  -2  -6   5      325.27      218.93     77.82 o 
  -1  -6   5     4467.26     4225.97    236.20 o 
   0  -6   5       90.00       14.01    167.94 o 
   1  -6   5     8333.77     8476.42    291.51 o 
   2  -6   5     1119.64     1667.85    177.07 o 
   3  -6   5        2.00       19.46    119.58 o 
   4  -6   5       55.00       36.40    171.06 o 
   5  -6   5      310.33      256.86    183.30 o 
   6  -6   5     2833.64     3263.78    244.07 o 
   7  -6   5      202.28      183.41    184.50 o 
   8  -6   5     1873.54     1699.33    226.58 o 
   9  -6   5      125.74      183.74    207.89 o 
  10  -6   5     1552.03     1535.59    172.70 o 
  11  -6   5       30.29      142.42    209.21 o 
 -10  -5   5      558.41      584.99    101.65 o 
  -9  -5   5     2805.95     2602.71    271.84 o 
  -8  -5   5       33.21       92.80    183.08 o 
  -7  -5   5       88.73      195.65    170.95 o 
  -6  -5   5       69.32     -104.38    172.04 o 
  -5  -5   5      557.72      523.12     79.57 o 
  -4  -5   5     2566.40     2638.35    228.44 o 
  -3  -5   5       19.19      174.01    161.66 o 
  -2  -5   5     1232.87     1384.10    174.99 o 
  -1  -5   5     6470.23     6748.13    249.98 o 
   0  -5   5    19956.51    18681.17    833.65 o 
   1  -5   5       61.10      180.79    140.67 o 
   2  -5   5      884.47      978.37    119.03 o 
   3  -5   5     1829.63     1697.03    197.40 o 
   4  -5   5      851.44     1019.90    129.20 o 
   5  -5   5       53.03       73.01    165.59 o 
   6  -5   5      349.28      305.61     82.20 o 
   7  -5   5     1150.71     1045.48    147.12 o 
   8  -5   5      158.92      101.21    208.55 o 
   9  -5   5     2283.25     1994.77    188.98 o 
  10  -5   5       77.07     -210.95    210.95 o 
  11  -5   5     1194.49      948.97    114.77 o 
 -11  -4   5     1220.93     1484.44    170.62 o 
 -10  -4   5     1084.29     1221.68    153.90 o 
  -9  -4   5      239.83       11.80    199.48 o 
  -8  -4   5     1381.78     1386.29    195.76 o 
  -7  -4   5     2291.28     2599.00    228.11 o 
  -6  -4   5     1131.05     1167.35    136.74 o 
  -5  -4   5      133.11      229.10    166.36 o 
  -4  -4   5     1872.68     1823.93    193.68 o 
  -3  -4   5        1.77       64.38    146.14 o 
  -2  -4   5     3046.22     3090.42    190.73 o 
  -1  -4   5     2276.86     2229.01    167.89 o 
   0  -4   5     3930.36     3782.37    211.17 o 
   1  -4   5     4053.41     3367.07    190.30 o 
   2  -4   5     2747.39     2574.19    187.13 o 
   3  -4   5       22.31      -53.34    147.56 o 
   4  -4   5     2837.65     3002.44    219.59 o 
   5  -4   5     1577.11     1687.09    193.14 o 
   6  -4   5        4.14       94.77    171.82 o 
   7  -4   5      549.86      423.22     85.58 o 
   8  -4   5        3.34       64.60    175.21 o 
   9  -4   5      181.68      123.07    192.48 o 
  10  -4   5      882.36      833.32    113.57 o 
  11  -4   5      172.74      -61.76    214.45 o 
 -11  -3   5      139.89      134.99    207.89 o 
 -10  -3   5      534.26      315.99     92.80 o 
  -9  -3   5      590.14      574.06     88.10 o 
  -8  -3   5      308.71      364.85     78.48 o 
  -7  -3   5      436.90      387.81     80.45 o 
  -6  -3   5     1472.55     1663.15    194.23 o 
  -5  -3   5       34.42       82.63    158.16 o 
  -4  -3   5      895.52      851.80    113.78 o 
  -3  -3   5      425.56      484.76     59.79 o 
  -2  -3   5     2919.63     3429.81    176.52 o 
  -1  -3   5       25.34       41.10     79.57 o 
   0  -3   5     2998.02     3003.47    115.57 o 
   1  -3   5     1516.33     1318.63    140.13 o 
   2  -3   5       49.54      -54.65    122.53 o 
   3  -3   5     2748.06     3457.68    191.28 o 
   4  -3   5      139.27       88.21    153.46 o 
   5  -3   5       63.23      -36.51    161.00 o 
   6  -3   5      840.16      827.20     93.89 o 
   7  -3   5        3.47      101.10    174.77 o 
   8  -3   5      921.07     1029.30    140.89 o 
   9  -3   5      144.81     -137.61    195.00 o 
  10  -3   5      287.86      382.23     92.80 o 
  11  -3   5        0.12      280.91    203.85 o 
 -12  -2   5       34.70     -215.98    215.98 o 
 -11  -2   5      272.51      175.98    198.93 o 
 -10  -2   5      701.36      709.92     98.48 o 
  -9  -2   5      108.37       17.60    174.67 o 
  -8  -2   5        4.31      -99.68    167.78 o 
  -7  -2   5      110.21     -170.62    170.62 o 
  -6  -2   5       16.92     -154.23    154.23 o 
  -5  -2   5     1855.76     2411.87    181.88 o 
  -4  -2   5     2948.46     3392.97    181.66 o 
  -3  -2   5        5.83       46.34    112.80 o 
  -2  -2   5     3236.76     3674.32    166.91 o 
  -1  -2   5     3729.15     4362.27    166.03 o 
   0  -2   5     2254.43     2191.32     98.89 o 
   1  -2   5     4505.73     4921.24    177.94 o 
   2  -2   5     2090.66     1919.90    147.89 o 
   3  -2   5       97.37      212.70     55.31 o 
   4  -2   5      314.90      312.61     63.07 o 
   5  -2   5       19.22      -13.33    154.66 o 
   6  -2   5     2450.04     2106.81    212.92 o 
   7  -2   5     2116.59     1672.11    212.59 o 
   8  -2   5      219.06       35.63    180.02 o 
   9  -2   5      262.91      107.44    170.62 o 
  10  -2   5     1456.26     1560.30    172.48 o 
  11  -2   5     3760.90     3710.61    288.45 o 
 -12  -1   5      809.39      741.18     99.47 o 
 -11  -1   5      941.20      833.54     96.08 o 
 -10  -1   5      324.78       87.55    186.80 o 
  -9  -1   5     3312.21     2918.93    251.94 o 
  -8  -1   5      917.38      775.50    101.65 o 
  -7  -1   5      415.64      -22.08    168.11 o 
  -6  -1   5       61.05     -122.75    145.70 o 
  -5  -1   5      892.99      873.87    103.40 o 
  -4  -1   5    13913.41    12123.85    263.64 o 
  -3  -1   5     6735.17     5928.90    187.56 o 
  -2  -1   5      240.46      265.17     46.24 o 
  -1  -1   5       98.93      120.01     95.53 o 
   0  -1   5       21.93       57.51     40.50 o 
   1  -1   5      946.85     1016.95    114.55 o 
   2  -1   5      231.42      264.95     48.86 o 
   3  -1   5       72.40       63.61     67.77 o 
   4  -1   5     7967.88     8019.10    253.36 o 
   5  -1   5     9207.66     8759.08    282.98 o 
   6  -1   5     2624.74     2283.99    207.35 o 
   7  -1   5       59.79      -12.79    169.53 o 
   8  -1   5      486.98      498.97     83.84 o 
   9  -1   5      488.92      194.12    199.48 o 
  10  -1   5     1749.36     1596.47    159.14 o 
  11  -1   5      134.07      190.73     94.44 o 
 -12   0   5      229.79       94.22    202.98 o 
 -11   0   5        4.03      -53.78    192.04 o 
 -10   0   5     5865.49     5951.53    309.44 o 
  -9   0   5       19.27      -95.20    163.84 o 
  -8   0   5      137.45       28.53    175.21 o 
  -7   0   5        6.24     -158.93    158.93 o 
  -6   0   5     7418.87     6683.31    256.42 o 
  -5   0   5     7393.28     7524.61    231.61 o 
  -4   0   5      774.59      648.38     89.96 o 
  -3   0   5      504.90      521.81     62.63 o 
  -2   0   5      140.64       50.28    103.51 o 
  -1   0   5     1206.87     1237.52    113.02 o 
   0   0   5     1275.63     1524.62     80.14 o 
   1   0   5     1705.95     1754.31    124.93 o 
   2   0   5     4145.73     4866.48    167.56 o 
   3   0   5     2651.19     2972.92    158.16 o 
   4   0   5      827.08      922.51    102.96 o 
   5   0   5     1661.69     1587.95    176.85 o 
   6   0   5     5695.55     5384.36    255.99 o 
   7   0   5       66.55      -96.19    174.12 o 
   8   0   5        5.04      -50.61    168.65 o 
   9   0   5      118.26     -203.63    203.63 o 
  10   0   5      384.15       96.95    214.89 o 
  11   0   5      671.82      172.26    239.70 o 
 -13   1   5      156.25       89.19    217.51 o 
 -12   1   5      362.14      438.74     91.05 o 
 -11   1   5      450.64      517.00     89.19 o 
 -10   1   5       43.95      120.56    160.89 o 
  -9   1   5     1925.44     1984.94    216.53 o 
  -8   1   5        1.88       22.73    158.38 o 
  -7   1   5     3227.24     2947.35    219.04 o 
  -6   1   5       30.95     -139.14    139.14 o 
  -5   1   5    13877.44    15569.95    302.55 o 
  -4   1   5     2759.38     3119.61    155.97 o 
  -3   1   5      516.74      457.54     63.50 o 
  -2   1   5      242.38      212.70     46.34 o 
  -1   1   5        4.45      -33.99     97.39 o 
   0   1   5     2723.99     2854.71    315.78 o 
   1   1   5     4138.57     4170.66    155.87 o 
   2   1   5      901.71      907.43    127.45 o 
   3   1   5      140.40       -3.50    118.59 o 
   4   1   5     6816.88     6851.42    229.32 o 
   5   1   5     1733.82     1819.12    185.38 o 
   6   1   5       36.06      -20.33    169.09 o 
   7   1   5     1503.26     1577.02    203.96 o 
   8   1   5     3584.26     3926.92    269.65 o 
   9   1   5        9.59      -50.50    184.94 o 
  10   1   5      125.99     -207.46    207.46 o 
  11   1   5       25.36      -26.01    220.90 o 
 -13   2   5       60.36     -225.60    225.60 o 
 -12   2   5      756.22      685.66     95.53 o 
 -11   2   5      542.61      577.56     88.64 o 
 -10   2   5     1049.36     1064.61    115.97 o 
  -9   2   5     1156.76     1243.43    141.55 o 
  -8   2   5        7.11      -25.90    162.42 o 
  -7   2   5     1876.41     2291.42    190.73 o 
  -6   2   5     4118.48     4130.11    204.51 o 
  -5   2   5      823.56      781.84     96.19 o 
  -4   2   5        6.14      -41.10    108.65 o 
  -3   2   5      117.90        0.87    100.45 o 
  -2   2   5     1452.64     1439.73    115.86 o 
  -1   2   5      163.84      206.91     46.24 o 
   0   2   5     4569.03     4559.65    352.83 o 
   1   2   5     2487.98     2253.60    136.74 o 
   2   2   5       58.21      152.04    110.50 o 
   3   2   5       87.89       13.01    120.78 o 
   4   2   5      142.80      -25.36    151.27 o 
   5   2   5      297.72      187.78    158.71 o 
   6   2   5      127.21       88.64    170.40 o 
   7   2   5      257.29       21.20    185.05 o 
   8   2   5      254.26      357.64     79.90 o 
   9   2   5        3.90     -195.76    195.76 o 
  10   2   5      292.65      306.92    210.19 o 
  11   2   5      531.58      510.33     99.25 o 
 -13   3   5       64.17      191.06    209.21 o 
 -12   3   5        5.36      124.06    182.21 o 
 -11   3   5       95.42      -29.51    171.06 o 
 -10   3   5     1320.44     1462.25    205.71 o 
  -9   3   5     1144.80     1014.77    142.31 o 
  -8   3   5      978.91      933.34    107.66 o 
  -7   3   5      269.48       89.08    156.74 o 
  -6   3   5      276.80      124.71    146.68 o 
  -5   3   5      211.16      223.74     56.29 o 
  -4   3   5      546.01      525.96     69.63 o 
  -3   3   5      469.70      350.32     51.04 o 
  -2   3   5     1994.11     2023.19    136.85 o 
  -1   3   5     1593.84     1515.59    122.64 o 
   0   3   5       32.67       81.95     57.83 o 
   1   3   5    29084.23    26432.23    341.46 o 
   2   3   5    15746.95    15075.35    284.19 o 
   3   3   5     1570.29     1499.30    159.58 o 
   4   3   5     2589.37     2591.68    204.61 o 
   5   3   5     2695.94     2735.52    214.78 o 
   6   3   5     2281.50     2301.91    216.31 o 
   7   3   5       58.62       82.20    170.40 o 
   8   3   5       30.43     -113.89    187.13 o 
   9   3   5       12.44      -61.32    184.39 o 
  10   3   5     1165.13     1172.82    137.28 o 
  11   3   5      510.52      577.77    100.56 o 
 -13   4   5      496.84      472.08    103.07 o 
 -12   4   5       14.78       11.37    190.84 o 
 -11   4   5      163.85      155.32     85.04 o 
 -10   4   5        2.91     -184.18    184.18 o 
  -9   4   5     7264.11     7934.83    315.78 o 
  -8   4   5     2461.27     2565.44    220.57 o 
  -7   4   5      572.77      554.06     78.26 o 
  -6   4   5      585.65      528.81     69.19 o 
  -5   4   5     2276.81     1831.80    156.30 o 
  -4   4   5       27.51      -79.24    117.61 o 
  -3   4   5      647.84      747.41     86.79 o 
  -2   4   5      190.67       40.88    110.29 o 
  -1   4   5     3583.98     3424.56    158.82 o 
   0   4   5    35260.39    31515.33   1604.40 o 
   1   4   5     1035.06     1065.92    136.85 o 
   2   4   5     2916.42     2897.94    173.68 o 
   3   4   5       10.52      -92.03    141.77 o 
   4   4   5     6385.73     6283.15    253.14 o 
   5   4   5      449.73      463.12     79.03 o 
   6   4   5      927.31      860.87    109.08 o 
   7   4   5      528.52      685.33     94.87 o 
   8   4   5      272.98      326.49     86.35 o 
   9   4   5      162.61       -8.85    198.17 o 
  10   4   5      100.97     -227.24    227.24 o 
 -13   5   5       71.78      112.58     90.07 o 
 -12   5   5      924.38      813.21    109.30 o 
 -11   5   5     1159.86     1066.79    128.10 o 
 -10   5   5      345.21      311.51     83.73 o 
  -9   5   5       86.19        0.00    180.90 o 
  -8   5   5     4930.44     4906.27    257.19 o 
  -7   5   5     1372.53     1645.88    179.91 o 
  -6   5   5     5318.12     5700.24    238.50 o 
  -5   5   5       98.55      126.03     62.85 o 
  -4   5   5     1783.75     1744.69    158.49 o 
  -3   5   5        3.57      -44.27    121.22 o 
  -2   5   5     4129.74     4246.19    182.43 o 
  -1   5   5      872.99      817.04     94.33 o 
   0   5   5     5969.99     5239.90    486.78 o 
   1   5   5     3017.97     2888.32    173.14 o 
   2   5   5       56.51       81.76    142.53 o 
   3   5   5       31.66       59.57    151.49 o 
   4   5   5      196.21      -12.02    161.00 o 
   5   5   5     1682.99     1527.07    204.40 o 
   6   5   5       95.55      249.54    173.68 o 
   7   5   5       60.76      176.63    119.25 o 
   8   5   5      113.94      -95.09    198.93 o 
   9   5   5     1104.30     1227.14    167.23 o 
  10   5   5       47.57     -141.87    212.27 o 
 -13   6   5       35.66      -51.37    223.31 o 
 -12   6   5      189.02       48.42    192.04 o 
 -11   6   5       12.61      -86.13    195.11 o 
 -10   6   5      247.34      262.87    190.08 o 
  -9   6   5      882.54     1058.16    133.02 o 
  -8   6   5     1062.36     1059.91    115.42 o 
  -7   6   5      150.30      157.29    115.10 o 
  -6   6   5      438.37      404.09     76.29 o 
  -5   6   5     6348.90     5870.97    246.48 o 
  -4   6   5       83.70       43.83    142.64 o 
  -3   6   5      122.30       95.31    133.46 o 
  -2   6   5     2141.89     1996.52    169.31 o 
  -1   6   5     2839.53     2833.89    177.40 o 
   0   6   5       48.11       -0.11     98.29 o 
   1   6   5      187.72      176.09    145.26 o 
   2   6   5       77.67      125.04     67.66 o 
   3   6   5      318.07      299.60     76.51 o 
   4   6   5     1157.17     1145.49    134.44 o 
   5   6   5      316.77      365.51     77.93 o 
   6   6   5      203.51      187.13    168.87 o 
   7   6   5      106.42     -152.26    182.75 o 
   8   6   5        6.60       45.25    177.62 o 
   9   6   5        0.26      184.50    201.01 o 
 -13   7   5       94.29       10.93    216.09 o 
 -12   7   5      884.92     1078.49    125.81 o 
 -11   7   5      495.33      481.26     95.20 o 
 -10   7   5       27.70        0.00    193.03 o 
  -9   7   5      650.40      610.35     88.10 o 
  -8   7   5       14.57      139.14    120.89 o 
  -7   7   5      701.79      708.39     83.94 o 
  -6   7   5      270.77      224.29    173.79 o 
  -5   7   5       95.27     -161.88    163.19 o 
  -4   7   5       91.67       71.16     90.28 o 
  -3   7   5      646.69      758.34     93.13 o 
  -2   7   5       92.92       90.39    107.88 o 
  -1   7   5      126.91      177.29     69.63 o 
   0   7   5        0.25       60.20     67.81 o 
   1   7   5       99.76       82.85    166.69 o 
   2   7   5     1794.67     1436.46    192.70 o 
   3   7   5       79.22       51.26    172.37 o 
   4   7   5       38.30      122.64    169.53 o 
   5   7   5      352.26      348.78     81.76 o 
   6   7   5     1718.17     1262.01    165.05 o 
   7   7   5      843.90      720.74     93.34 o 
   8   7   5       76.28       71.16    205.60 o 
   9   7   5       70.35       23.83    222.87 o 
 -12   8   5       26.96       49.19    203.52 o 
 -11   8   5        1.98      -55.20    180.35 o 
 -10   8   5        2.21     -198.06    198.06 o 
  -9   8   5        3.60       83.18    173.79 o 
  -8   8   5     1666.96     1587.40    215.98 o 
  -7   8   5      316.92      243.85    191.06 o 
  -6   8   5     1346.63     1455.36    200.79 o 
  -5   8   5      633.93      634.17     84.16 o 
  -4   8   5     8411.26     7365.80    291.73 o 
  -3   8   5     3447.88     3152.73    220.03 o 
  -2   8   5        1.17      108.76    158.05 o 
  -1   8   5      365.25      245.06    175.87 o 
   0   8   5      173.09       41.05    118.17 o 
   1   8   5      839.25      711.67     95.86 o 
   2   8   5       59.10      153.46    173.57 o 
   3   8   5      638.32      530.66     86.57 o 
   4   8   5       52.45      140.56    177.07 o 
   5   8   5     3984.59     3412.87    274.79 o 
   6   8   5      861.64      800.86    100.78 o 
   7   8   5      779.62      984.27    124.28 o 
   8   8   5       44.57      204.61    154.44 o 
 -12   9   5      417.77      558.21    101.54 o 
 -11   9   5      545.05      484.32     95.31 o 
 -10   9   5     2660.46     2759.89    276.54 o 
  -9   9   5      666.78      798.67    101.76 o 
  -8   9   5       20.02      248.34    178.05 o 
  -7   9   5      650.46      479.29     86.35 o 
  -6   9   5     1739.67     1553.19    153.35 o 
  -5   9   5     3856.04     3517.25    254.02 o 
  -4   9   5      696.76      711.67     94.87 o 
  -3   9   5     4972.04     4476.82    257.19 o 
  -2   9   5      225.26      225.27    168.98 o 
  -1   9   5     1912.80     1513.08    151.49 o 
   0   9   5      537.99      553.83     59.61 o 
   1   9   5       22.69      148.87    174.67 o 
   2   9   5      444.03      478.96     84.27 o 
   3   9   5       39.20      111.05    190.41 o 
   4   9   5      410.46      285.06     86.79 o 
   5   9   5      871.89      851.58    108.65 o 
   6   9   5     3363.64     3025.39    271.84 o 
   7   9   5      116.22      273.69    221.01 o 
 -11  10   5      778.65      896.39    106.90 o 
 -10  10   5      492.42      -93.02    242.11 o 
  -9  10   5      841.00     1009.85    129.85 o 
  -8  10   5       53.35      -80.56    193.90 o 
  -7  10   5       11.36      185.38    183.19 o 
  -6  10   5       20.33     -185.81    185.81 o 
  -5  10   5     1071.91     1083.52    144.72 o 
  -4  10   5     4157.70     4040.48    251.18 o 
  -3  10   5       15.03        1.31    180.24 o 
  -2  10   5       34.04      -31.15    188.44 o 
  -1  10   5     2757.36     2823.51    244.95 o 
   0  10   5      620.56      563.18     98.92 o 
   1  10   5       36.14       96.95    190.41 o 
   2  10   5        6.32      -57.71    187.56 o 
   3  10   5       94.82      -17.82    189.64 o 
   4  10   5      978.67      654.18    101.21 o 
   5  10   5      709.19      618.76     98.48 o 
   6  10   5       37.45     -176.63    224.94 o 
 -11  11   5     1400.53     1479.74    180.24 o 
 -10  11   5      539.82      592.75     99.68 o 
  -9  11   5       36.23      -35.41    211.83 o 
  -8  11   5      105.04      -21.42    194.23 o 
  -7  11   5     1043.97     1065.15    123.40 o 
  -6  11   5      402.65       19.46    209.42 o 
  -5  11   5      774.57      859.99    122.31 o 
  -4  11   5      203.50      257.30    183.74 o 
  -3  11   5      117.41      139.47     82.63 o 
  -2  11   5        4.75     -108.32    195.00 o 
  -1  11   5       40.55      167.34    174.88 o 
   0  11   5      103.15      157.10    132.49 o 
   1  11   5       95.52      243.31     81.43 o 
   2  11   5        9.48        8.42    185.71 o 
   3  11   5       81.84       -9.84    212.05 o 
   4  11   5        0.44      -23.72    191.72 o 
   5  11   5      193.96       51.92    229.54 o 
 -10  12   5       33.00      141.98    220.46 o 
  -9  12   5        4.50      135.86    203.30 o 
  -8  12   5      106.86     -149.85    223.85 o 
  -7  12   5      168.81      134.11    182.32 o 
  -6  12   5      224.60       33.23    205.16 o 
  -5  12   5       31.20      154.77    194.78 o 
  -4  12   5      951.64     1082.64    152.37 o 
  -3  12   5      761.51      255.44    232.05 o 
  -2  12   5        0.78     -132.80    198.28 o 
  -1  12   5       41.14      123.62    193.90 o 
   0  12   5      354.76      364.06     93.07 o 
   1  12   5      709.53      791.90    108.76 o 
   2  12   5     1640.41     1506.63    179.58 o 
   3  12   5      186.46      258.72    225.60 o 
   4  12   5       97.13     -228.77    228.77 o 
  -9  13   5      520.36      619.86    107.99 o 
  -8  13   5      246.93      279.81    224.07 o 
  -7  13   5       14.17      -94.77    208.99 o 
  -6  13   5        6.16     -232.05    232.05 o 
  -5  13   5      640.57      616.14    101.21 o 
  -4  13   5      903.56      947.33    134.88 o 
  -3  13   5       21.90       11.26    210.84 o 
  -2  13   5      240.47       55.64    213.69 o 
  -1  13   5      441.99      256.97    222.21 o 
   0  13   5     2014.89     2370.91    190.19 o 
   1  13   5        3.58       36.94    212.16 o 
   2  13   5      836.03      985.91    123.95 o 
  -7  14   5       25.46      265.61    218.06 o 
  -6  14   5      173.59      231.83    227.46 o 
  -5  14   5        0.02     -199.91    212.70 o 
  -4  14   5      263.36      371.63    103.51 o 
  -3  14   5      469.98      546.29    105.70 o 
  -2  14   5      124.94      -22.30    244.07 o 
  -1  14   5      547.51      484.65    105.91 o 
   0  14   5     1751.19     1979.45    165.35 o 
  -2 -11   6        7.36       12.90    221.56 o 
  -1 -11   6      224.64      203.41    100.67 o 
   0 -11   6       34.15     -159.98    159.98 o 
   1 -11   6       43.61     -144.94    227.35 o 
   2 -11   6      179.02       62.30    236.53 o 
   3 -11   6      311.90      531.21    101.32 o 
   4 -11   6      606.30      537.00    113.67 o 
   5 -11   6     1007.51     1110.19    148.21 o 
   6 -11   6       13.39      -66.57    259.05 o 
  -4 -10   6       64.90     -201.66    217.95 o 
  -3 -10   6      731.18     -214.89    251.61 o 
  -2 -10   6      139.01     -150.51    213.58 o 
  -1 -10   6      350.47      249.54    218.17 o 
   0 -10   6        0.25     -133.40    133.40 o 
   1 -10   6      183.45      205.16     90.83 o 
   2 -10   6       49.25     -119.47    187.56 o 
   3 -10   6     1054.80      985.25    120.01 o 
   4 -10   6     1158.65     1001.10    141.87 o 
   5 -10   6       79.67      -23.61    227.02 o 
   6 -10   6     1637.89     1713.32    181.44 o 
   7 -10   6       25.05     -244.51    244.51 o 
  -6  -9   6        4.97     -156.30    226.15 o 
  -5  -9   6      610.10      592.20    101.32 o 
  -4  -9   6      913.18      843.49    114.88 o 
  -3  -9   6      287.98      251.18    193.47 o 
  -2  -9   6      670.68      531.10     96.08 o 
  -1  -9   6      807.69      739.76     99.57 o 
   0  -9   6      621.24      597.39     64.73 o 
   1  -9   6      100.14      108.32    188.55 o 
   2  -9   6      389.63      331.08     92.80 o 
   3  -9   6      785.26      691.45     96.30 o 
   4  -9   6     5108.86     4786.15    319.71 o 
   5  -9   6     1129.21     1064.83    140.67 o 
   6  -9   6      160.12      229.10     93.24 o 
   7  -9   6       92.12     -238.50    238.50 o 
   8  -9   6      359.85       90.39    252.82 o 
  -7  -8   6      658.31      846.66    117.94 o 
  -6  -8   6      934.60      844.58    112.91 o 
  -5  -8   6      111.55       79.46    195.43 o 
  -4  -8   6      143.91      -42.63    173.79 o 
  -3  -8   6        1.18       82.96    129.85 o 
  -2  -8   6      642.79      545.09     90.61 o 
  -1  -8   6     1463.80     1524.23    217.40 o 
   0  -8   6      368.32      408.21     63.07 o 
   1  -8   6      109.61     -108.54    180.79 o 
   2  -8   6     1367.06     1624.67    213.91 o 
   3  -8   6      890.08      834.53    118.37 o 
   4  -8   6      997.06     1172.49    120.89 o 
   5  -8   6       56.50     -214.78    214.78 o 
   6  -8   6      361.46     -117.94    207.68 o 
   7  -8   6      128.32      146.14    215.11 o 
   8  -8   6        0.29     -155.87    201.88 o 
   9  -8   6       29.93     -203.19    224.07 o 
  -8  -7   6      788.40      531.32    102.42 o 
  -7  -7   6       64.00       80.12     88.75 o 
  -6  -7   6      367.68      437.87     84.71 o 
  -5  -7   6        0.19      167.67    128.54 o 
  -4  -7   6      101.04      -10.49    179.91 o 
  -3  -7   6      601.41      523.56     86.79 o 
  -2  -7   6        0.64      -27.76    174.88 o 
  -1  -7   6      598.42      673.63     94.87 o 
   0  -7   6     2118.73     2294.17    154.88 o 
   1  -7   6       33.81       90.61    172.15 o 
   2  -7   6      114.14     -112.58    173.03 o 
   3  -7   6        2.25      165.70    182.21 o 
   4  -7   6       63.24      -85.69    183.41 o 
   5  -7   6       59.73      248.12    181.33 o 
   6  -7   6     1982.79     2013.79    243.64 o 
   7  -7   6      271.61      280.25    196.96 o 
   8  -7   6       74.83      180.68    213.91 o 
   9  -7   6      757.61      610.89    106.24 o 
  10  -7   6      733.65      713.53    111.05 o 
  -9  -6   6      102.36       77.17    129.52 o 
  -8  -6   6      385.48       59.24    208.77 o 
  -7  -6   6      396.31      362.01     88.64 o 
  -6  -6   6        1.54     -138.92    183.19 o 
  -5  -6   6      189.20      -71.81    177.94 o 
  -4  -6   6     1098.32     1212.28    136.74 o 
  -3  -6   6      541.60      672.76     88.75 o 
  -2  -6   6        1.02       93.34    162.10 o 
  -1  -6   6     2413.89     2179.50    216.86 o 
   0  -6   6     5241.18     5572.99    316.87 o 
   1  -6   6        1.14     -113.89    171.17 o 
   2  -6   6       38.03      -29.29    155.76 o 
   3  -6   6      788.15      792.99    106.68 o 
   4  -6   6      180.45       78.04    193.68 o 
   5  -6   6       38.37      -35.20    191.39 o 
   6  -6   6       48.43      -43.07    181.77 o 
   7  -6   6      182.99       88.10    194.01 o 
   8  -6   6      568.34      445.08     95.09 o 
   9  -6   6      988.31      991.48    134.22 o 
  10  -6   6      117.12     -116.08    234.13 o 
 -10  -5   6      270.54      389.12     97.28 o 
  -9  -5   6      413.12      294.68    206.58 o 
  -8  -5   6      270.32      204.29    190.19 o 
  -7  -5   6     2750.53     2759.35    237.95 o 
  -6  -5   6      978.91      945.03    110.61 o 
  -5  -5   6      276.03      132.26    181.88 o 
  -4  -5   6      567.65      261.67    178.49 o 
  -3  -5   6     1127.24      982.74    136.63 o 
  -2  -5   6     2639.14     2668.30    213.91 o 
  -1  -5   6      768.65      631.88     86.79 o 
   0  -5   6    12211.85    12424.98    906.88 o 
   1  -5   6     5151.80     5703.63    245.60 o 
   2  -5   6     1303.81     1331.53    133.90 o 
   3  -5   6      912.01      954.54    129.41 o 
   4  -5   6      342.59      298.51     82.30 o 
   5  -5   6       24.00     -179.69    179.69 o 
   6  -5   6      765.50      602.59     87.99 o 
   7  -5   6       51.36      129.63    186.03 o 
   8  -5   6        5.46      112.25    178.38 o 
   9  -5   6     1436.78     1632.33    173.79 o 
  10  -5   6     1864.22     1854.76    180.35 o 
  11  -5   6        0.26      106.57    233.69 o 
 -10  -4   6     1684.19     1880.99    260.03 o 
  -9  -4   6      719.43      587.61     91.38 o 
  -8  -4   6      707.91      580.51     87.33 o 
  -7  -4   6       13.28      -25.14    169.31 o 
  -6  -4   6     6054.83     6057.66    294.68 o 
  -5  -4   6     2084.42     2132.60    202.98 o 
  -4  -4   6       51.56      -63.29    151.06 o 
  -3  -4   6      123.90      205.60    156.85 o 
  -2  -4   6     4337.51     4752.15    223.63 o 
  -1  -4   6    11018.33    11644.56    315.45 o 
   0  -4   6     4245.02     4102.62    223.85 o 
   1  -4   6     3163.83     3299.19    205.05 o 
   2  -4   6        4.94       22.84    145.04 o 
   3  -4   6     6096.87     6489.41    256.75 o 
   4  -4   6     1323.42     1302.01    135.75 o 
   5  -4   6      221.22      235.11    174.77 o 
   6  -4   6      137.84      310.75     79.35 o 
   7  -4   6      152.81      230.19     79.90 o 
   8  -4   6     2332.92     1789.18    241.34 o 
   9  -4   6       20.05      135.86    109.85 o 
  10  -4   6      342.85      423.11     97.17 o 
  11  -4   6      335.81      326.71    101.98 o 
 -11  -3   6      717.85      501.92    100.56 o 
 -10  -3   6        0.50       44.60    197.18 o 
  -9  -3   6      432.77      296.76     85.04 o 
  -8  -3   6      136.72     -188.11    188.11 o 
  -7  -3   6     5644.01     5585.58    282.22 o 
  -6  -3   6     2003.17     1931.05    204.07 o 
  -5  -3   6      999.49      935.85    121.87 o 
  -4  -3   6      691.77      842.61    112.58 o 
  -3  -3   6      449.37      471.31     67.44 o 
  -2  -3   6      253.22      241.89     59.35 o 
  -1  -3   6      920.60     1180.91    153.79 o 
   0  -3   6       73.31       51.60     92.28 o 
   1  -3   6     1074.70     1207.03    147.12 o 
   2  -3   6        2.49       54.65    131.71 o 
   3  -3   6      354.52      419.29     69.63 o 
   4  -3   6      672.79      800.53    102.64 o 
   5  -3   6      630.56      538.10     83.18 o 
   6  -3   6      431.20      366.60     82.09 o 
   7  -3   6      293.91      133.57    187.24 o 
   8  -3   6      176.38      287.47     84.27 o 
   9  -3   6       46.18      165.27    189.64 o 
  10  -3   6      360.46       48.31    195.65 o 
  11  -3   6      429.77      -25.58    244.29 o 
 -12  -2   6        7.34     -228.77    228.77 o 
 -11  -2   6       60.27       22.95    202.32 o 
 -10  -2   6       78.31      124.28     91.38 o 
  -9  -2   6       54.44     -182.32    182.32 o 
  -8  -2   6        8.88       52.25    161.00 o 
  -7  -2   6     1706.06     1688.51    141.77 o 
  -6  -2   6     4999.95     5419.44    248.99 o 
  -5  -2   6      493.78      498.09     69.19 o 
  -4  -2   6      728.90      871.03    107.77 o 
  -3  -2   6     1137.00     1450.23    153.90 o 
  -2  -2   6     3776.07     4214.71    189.75 o 
  -1  -2   6      179.19      -19.78    119.58 o 
   0  -2   6      655.32      801.98     74.64 o 
   1  -2   6      601.65      398.19     58.04 o 
   2  -2   6       22.55     -123.73    123.73 o 
   3  -2   6      712.83      607.07     74.54 o 
   4  -2   6     1757.99     1477.44    174.23 o 
   5  -2   6      524.10      526.40     76.18 o 
   6  -2   6      849.61      800.53    110.72 o 
   7  -2   6       12.04        0.00    163.63 o 
   8  -2   6       70.86      175.65    165.05 o 
   9  -2   6      628.31      834.20    115.75 o 
  10  -2   6      801.06      843.49    108.97 o 
  11  -2   6       56.60     -227.02    240.68 o 
 -12  -1   6      216.63       26.67    223.63 o 
 -11  -1   6      159.18      136.63    202.87 o 
 -10  -1   6     1911.88     2141.35    238.83 o 
  -9  -1   6      678.62      649.15     92.14 o 
  -8  -1   6       57.70      106.79    154.88 o 
  -7  -1   6      157.66      152.37     73.56 o 
  -6  -1   6     6484.65     6799.94    260.14 o 
  -5  -1   6     1162.51     1310.10    117.50 o 
  -4  -1   6       66.31      144.94    125.81 o 
  -3  -1   6      933.62      996.62    137.07 o 
  -2  -1   6      225.29      134.33    110.50 o 
  -1  -1   6     4913.89     5227.40    181.77 o 
   0  -1   6     1996.08     2426.33    160.29 o 
   1  -1   6     2025.59     1714.41    149.20 o 
   2  -1   6     2424.20     2939.59    163.30 o 
   3  -1   6      119.92      190.08     58.37 o 
   4  -1   6     1485.06     1573.41    174.67 o 
   5  -1   6     5064.99     4803.42    249.76 o 
   6  -1   6      667.63      539.19     82.63 o 
   7  -1   6       10.33     -170.40    179.58 o 
   8  -1   6        4.06       55.96    170.84 o 
   9  -1   6      156.45      -30.71    193.58 o 
  10  -1   6      660.86      878.36    109.19 o 
  11  -1   6      538.60      463.01    104.60 o 
 -12   0   6       53.08      -12.35    206.36 o 
 -11   0   6     1500.16     1593.20    226.26 o 
 -10   0   6        0.57     -178.05    178.05 o 
  -9   0   6     2037.61     1806.66    222.43 o 
  -8   0   6       88.08      156.74    166.58 o 
  -7   0   6     2543.01     2488.49    208.44 o 
  -6   0   6      798.46      924.15    113.13 o 
  -5   0   6    13633.68    14788.98    326.60 o 
  -4   0   6     2301.25     2501.94    157.51 o 
  -3   0   6      839.40     1069.31    131.27 o 
  -2   0   6      903.92     1039.91    121.76 o 
  -1   0   6      625.91      697.35     77.82 o 
   0   0   6     3303.13     3623.40    110.44 o 
   1   0   6      971.11     1045.59    119.80 o 
   2   0   6     4242.42     4980.49    183.52 o 
   3   0   6       25.25        4.15    122.53 o 
   4   0   6    24945.71    26573.55    429.78 o 
   5   0   6     6676.38     7243.38    267.57 o 
   6   0   6     4799.40     5380.31    267.03 o 
   7   0   6       15.81      172.81    173.90 o 
   8   0   6      918.57      846.33    115.21 o 
   9   0   6      999.78     1176.86    128.32 o 
  10   0   6        1.68      193.79    177.84 o 
  11   0   6      237.08      308.01    234.24 o 
 -13   1   6     1146.39     1244.19    176.96 o 
 -12   1   6      430.57      460.93     94.98 o 
 -11   1   6     3880.98     4043.87    277.85 o 
 -10   1   6     2141.96     2021.99    231.18 o 
  -9   1   6      123.96       19.13    168.54 o 
  -8   1   6       13.32     -175.87    175.87 o 
  -7   1   6      245.26      228.66    153.46 o 
  -6   1   6     3773.69     4058.30    214.89 o 
  -5   1   6      392.29      330.75     57.93 o 
  -4   1   6     2251.34     2373.73    160.35 o 
  -3   1   6     4070.07     3667.98    167.89 o 
  -2   1   6      586.39      679.97     77.71 o 
  -1   1   6      291.92      360.37     48.75 o 
   0   1   6      372.62      346.97     34.68 o 
   1   1   6      261.61      360.37     47.98 o 
   2   1   6      144.18      178.60    125.15 o 
   3   1   6     5408.97     5779.27    217.84 o 
   4   1   6       39.89       35.74    149.20 o 
   5   1   6     5950.08     6309.17    267.03 o 
   6   1   6      273.79      357.20     75.42 o 
   7   1   6      821.41      818.46     99.14 o 
   8   1   6      377.65      380.26     84.60 o 
   9   1   6      228.81      291.51    196.09 o 
  10   1   6       95.59      -22.30    199.26 o 
  11   1   6       69.10      245.71    199.04 o 
 -13   2   6     1504.00     1355.03    143.30 o 
 -12   2   6     1318.78     1607.51    223.96 o 
 -11   2   6      129.19      260.69    189.64 o 
 -10   2   6      189.96       55.20    183.85 o 
  -9   2   6        0.12      241.01    160.78 o 
  -8   2   6      680.52      845.02    101.32 o 
  -7   2   6     1244.35     1426.29    179.91 o 
  -6   2   6       34.22      151.82    136.52 o 
  -5   2   6     2430.22     2390.34    176.09 o 
  -4   2   6        0.60       36.94    113.89 o 
  -3   2   6      738.46      477.11     68.10 o 
  -2   2   6     7024.70     8021.94    204.51 o 
  -1   2   6     5524.68     5523.39    176.09 o 
   0   2   6       73.13       92.87     74.23 o 
   1   2   6      736.75      888.52    123.40 o 
   2   2   6     1225.53     1423.67    142.31 o 
   3   2   6     1477.43     1369.02    162.42 o 
   4   2   6     1847.84     1995.98    180.68 o 
   5   2   6     1662.96     1620.30    194.78 o 
   6   2   6       35.63      100.34    163.41 o 
   7   2   6      657.28      591.44     87.66 o 
   8   2   6      594.56      518.42     87.44 o 
   9   2   6       60.71       65.25    188.98 o 
  10   2   6      195.39       22.73    215.76 o 
  11   2   6      321.41      147.01    224.62 o 
 -13   3   6        2.35       38.69    203.19 o 
 -12   3   6      392.82      270.85     89.96 o 
 -11   3   6      402.37      341.79     86.46 o 
 -10   3   6       10.58     -179.69    179.69 o 
  -9   3   6      551.41      741.95     93.56 o 
  -8   3   6      259.72      191.06    173.90 o 
  -7   3   6        6.96      -53.34    148.11 o 
  -6   3   6     2549.70     2816.62    190.08 o 
  -5   3   6     1897.57     1642.49    158.27 o 
  -4   3   6       57.51      -19.67    116.30 o 
  -3   3   6       44.68       78.81     65.69 o 
  -2   3   6      529.60      517.33     65.47 o 
  -1   3   6      341.89      310.97     49.84 o 
   0   3   6       26.57       65.38     77.13 o 
   1   3   6     2744.94     2972.27    159.36 o 
   2   3   6        0.69       85.37    126.14 o 
   3   3   6      343.14      332.83     65.69 o 
   4   3   6     1745.79     1479.08    193.25 o 
   5   3   6      205.45      169.86    122.64 o 
   6   3   6     2192.77     1988.65    216.53 o 
   7   3   6       91.13      158.05    123.51 o 
   8   3   6        0.56       -0.98    173.35 o 
   9   3   6       59.38      -42.30    188.22 o 
  10   3   6       69.51       24.59    214.12 o 
 -13   4   6       30.67      197.40     94.77 o 
 -12   4   6      574.25      513.07     96.19 o 
 -11   4   6      247.10      144.17    189.09 o 
 -10   4   6      534.58      542.58     85.47 o 
  -9   4   6        7.69     -164.83    164.83 o 
  -8   4   6     2623.46     2564.02    221.56 o 
  -7   4   6      176.68      291.07     72.90 o 
  -6   4   6     1465.36     1708.73    181.55 o 
  -5   4   6      191.30      217.40     63.61 o 
  -4   4   6     7403.11     7132.87    227.35 o 
  -3   4   6      173.97       64.05     86.35 o 
  -2   4   6      930.68      859.34     92.47 o 
  -1   4   6       17.19      -15.41    121.65 o 
   0   4   6     5548.73     5618.06    456.94 o 
   1   4   6    16520.09    16499.13    313.92 o 
   2   4   6      496.97      499.08     66.24 o 
   3   4   6     1856.74     2332.52    179.15 o 
   4   4   6     1108.52      911.04    126.03 o 
   5   4   6     2017.01     1751.79    209.42 o 
   6   4   6      381.33       58.04    182.86 o 
   7   4   6      832.99      580.29     88.86 o 
   8   4   6      334.96       40.22    195.98 o 
   9   4   6     2502.51     3064.41    262.55 o 
  10   4   6     1071.27      991.59    127.45 o 
 -13   5   6        0.57      -51.48    238.61 o 
 -12   5   6        1.86       -9.62    196.53 o 
 -11   5   6       51.77      207.24    190.95 o 
 -10   5   6      199.87      130.62    184.94 o 
  -9   5   6      918.21     1049.85    136.41 o 
  -8   5   6       80.97      138.92    120.01 o 
  -7   5   6      120.61      134.44     93.13 o 
  -6   5   6     3501.56     3748.97    222.43 o 
  -5   5   6     3629.85     3801.33    206.69 o 
  -4   5   6        5.68      107.88    127.99 o 
  -3   5   6      585.50      617.01     81.76 o 
  -2   5   6     8678.88     8590.42    244.07 o 
  -1   5   6    19514.49    18961.83    332.61 o 
   0   5   6     3515.55     3388.68    135.09 o 
   1   5   6     4001.18     4348.06    202.10 o 
   2   5   6      439.61      431.96     71.59 o 
   3   5   6     1326.60     1065.70    127.34 o 
   4   5   6     1005.05      930.60    128.98 o 
   5   5   6       47.79      184.72    123.29 o 
   6   5   6     1392.26     1365.08    148.98 o 
   7   5   6       22.12      -68.64    181.01 o 
   8   5   6     1945.76     1627.95    171.39 o 
   9   5   6        1.62     -203.08    211.50 o 
 -13   6   6      175.98      -79.14    220.79 o 
 -12   6   6     1043.09     1284.63    156.41 o 
 -11   6   6      612.63      427.48     90.94 o 
 -10   6   6        0.79       68.42    179.80 o 
  -9   6   6     1515.08     1540.62    212.70 o 
  -8   6   6       93.62      161.11     77.39 o 
  -7   6   6     3963.37     4302.92    240.47 o 
  -6   6   6     1061.74     1106.80    132.04 o 
  -5   6   6      570.48      763.26     93.56 o 
  -4   6   6     1945.93     1781.20    180.68 o 
  -3   6   6     1346.90     1111.17    118.92 o 
  -2   6   6     3840.57     4014.14    210.30 o 
  -1   6   6     3033.80     2740.55    178.60 o 
   0   6   6     4101.72     3836.71    147.89 o 
   1   6   6       35.63      113.24    149.09 o 
   2   6   6       72.42     -117.17    169.09 o 
   3   6   6      507.83      581.60     79.24 o 
   4   6   6      203.34      194.01    165.92 o 
   5   6   6      305.69       70.72    188.00 o 
   6   6   6      146.29       55.53    181.99 o 
   7   6   6       16.55      270.41    185.05 o 
   8   6   6      561.58      577.45     92.58 o 
   9   6   6     1458.70     1568.17    181.88 o 
 -13   7   6      243.61      250.08    100.23 o 
 -12   7   6       12.60      -74.33    196.09 o 
 -11   7   6     1256.94     1270.10    160.89 o 
 -10   7   6      553.88      619.42     89.30 o 
  -9   7   6      138.61      155.10    178.71 o 
  -8   7   6        2.29      173.79    167.78 o 
  -7   7   6     3797.13     3668.53    243.96 o 
  -6   7   6     1598.32     1471.32    193.14 o 
  -5   7   6      341.42       49.73    169.86 o 
  -4   7   6        0.63     -164.28    164.28 o 
  -3   7   6       85.65      -98.04    158.38 o 
  -2   7   6     4996.27     5128.04    238.61 o 
  -1   7   6     2668.06     2790.50    203.74 o 
   0   7   6     1631.48     1672.39    128.87 o 
   1   7   6        7.31      128.87    168.98 o 
   2   7   6      488.94      402.78     79.79 o 
   3   7   6      317.62      497.98     80.01 o 
   4   7   6       31.05     -161.11    169.97 o 
   5   7   6      398.23      393.27     82.85 o 
   6   7   6      271.71      224.29    193.47 o 
   7   7   6      293.62      135.21    215.22 o 
   8   7   6      273.49      294.68     93.78 o 
 -12   8   6      231.34      172.81    216.09 o 
 -11   8   6       52.56      -56.84    197.07 o 
 -10   8   6       70.79       61.32    192.26 o 
  -9   8   6      102.16       -7.43    180.35 o 
  -8   8   6      314.41      219.26     84.16 o 
  -7   8   6      206.79      204.29    178.05 o 
  -6   8   6      451.78      438.52     84.49 o 
  -5   8   6     3692.07     3863.19    241.45 o 
  -4   8   6      307.61      239.81    169.53 o 
  -3   8   6      374.25      446.72     77.60 o 
  -2   8   6      241.91      148.87    176.41 o 
  -1   8   6      655.45      653.63     92.91 o 
   0   8   6       11.28       -6.40    118.11 o 
   1   8   6       60.25     -119.80    168.76 o 
   2   8   6       14.76     -188.55    188.55 o 
   3   8   6      757.82      636.69     87.77 o 
   4   8   6      124.12      239.48    183.74 o 
   5   8   6      224.56      152.70    111.49 o 
   6   8   6     2479.08     2870.29    265.39 o 
   7   8   6      123.49      166.69    216.53 o 
   8   8   6      320.79      187.78    160.57 o 
 -12   9   6      139.15     -167.56    229.54 o 
 -11   9   6       13.48     -222.76    222.76 o 
 -10   9   6      600.33      671.88     94.66 o 
  -9   9   6      369.82      132.47    208.44 o 
  -8   9   6      200.97      101.87    193.25 o 
  -7   9   6       23.18      -43.83    189.75 o 
  -6   9   6      360.37       74.33    194.67 o 
  -5   9   6     5201.02     4627.11    285.17 o 
  -4   9   6     2112.09     1962.75    222.54 o 
  -3   9   6      864.01     1010.50    134.55 o 
  -2   9   6      865.60      822.61    113.57 o 
  -1   9   6     2439.34     2359.84    233.80 o 
   0   9   6     1030.72     1219.49    203.74 o 
   1   9   6        9.00     -183.19    183.19 o 
   2   9   6      329.19      227.79    199.37 o 
   3   9   6      389.93      223.85     82.41 o 
   4   9   6     2707.99     1818.80    252.05 o 
   5   9   6     2513.67     2086.04    249.54 o 
   6   9   6       45.84     -220.35    220.35 o 
   7   9   6      431.00      366.27    107.55 o 
 -11  10   6     3102.58     2950.41    296.65 o 
 -10  10   6     1349.64     1534.61    163.52 o 
  -9  10   6      126.44      -32.24    196.31 o 
  -8  10   6      122.07       42.30    183.74 o 
  -7  10   6      687.03      597.23     94.44 o 
  -6  10   6      207.66       20.66    192.92 o 
  -5  10   6      229.24      161.99    137.39 o 
  -4  10   6      570.05      655.93     87.11 o 
  -3  10   6      490.37      428.58     86.35 o 
  -2  10   6     2333.90     2121.13    216.75 o 
  -1  10   6     1207.85     1585.98    148.43 o 
   0  10   6       56.06       79.14    130.28 o 
   1  10   6      509.39      456.45     87.00 o 
   2  10   6      251.28      106.79    190.08 o 
   3  10   6      494.43      474.26     93.24 o 
   4  10   6      683.84      646.53     97.72 o 
   5  10   6     1253.85     1368.58    167.23 o 
   6  10   6      395.71      154.23    247.90 o 
 -11  11   6       64.74     -194.45    235.22 o 
 -10  11   6     1810.87     1761.74    184.72 o 
  -9  11   6        7.74      159.14    200.35 o 
  -8  11   6      291.86      -99.03    213.69 o 
  -7  11   6       41.14      123.73    194.01 o 
  -6  11   6       46.63     -193.25    193.25 o 
  -5  11   6      778.99      638.66     94.22 o 
  -4  11   6      527.10      546.73     83.73 o 
  -3  11   6       23.34     -191.17    191.17 o 
  -2  11   6       20.24     -141.66    193.90 o 
  -1  11   6      621.50      957.93    117.61 o 
   0  11   6      266.25      394.51     63.07 o 
   1  11   6        4.36       30.71    188.22 o 
   2  11   6        0.38     -204.18    204.18 o 
   3  11   6     1135.38     1080.35    133.35 o 
   4  11   6      406.03      455.79    100.01 o 
   5  11   6      219.65      297.30    228.99 o 
 -10  12   6      165.49     -225.27    234.13 o 
  -9  12   6       14.42       74.22    196.20 o 
  -8  12   6      313.77       42.41    158.16 o 
  -7  12   6     1450.26     1426.95    163.41 o 
  -6  12   6        1.66     -206.91    206.91 o 
  -5  12   6      324.52      398.63     90.28 o 
  -4  12   6       54.85       81.98    192.70 o 
  -3  12   6       11.71      -58.04    137.72 o 
  -2  12   6       31.15      110.72     98.04 o 
  -1  12   6       42.59       54.10    197.29 o 
   0  12   6       82.31      -56.37    147.31 o 
   1  12   6       79.08      -79.35    212.92 o 
   2  12   6       92.31      237.30    195.76 o 
   3  12   6      110.31      161.55    215.11 o 
   4  12   6        1.26     -184.39    237.84 o 
  -9  13   6       93.97       27.87    235.55 o 
  -8  13   6      106.36      -11.48    223.96 o 
  -7  13   6       44.26      306.81    212.05 o 
  -6  13   6        6.83       94.87    212.16 o 
  -5  13   6       92.41      -32.46    150.29 o 
  -4  13   6      457.16      547.06     97.50 o 
  -3  13   6      375.14      404.09     94.66 o 
  -2  13   6       43.79     -218.39    218.39 o 
  -1  13   6       29.51     -141.00    205.60 o 
   0  13   6     1328.29     1300.54    116.42 o 
   1  13   6     1262.80     1317.21    147.01 o 
   2  13   6       23.61      -54.32    210.95 o 
  -7  14   6        2.86       13.33    228.66 o 
  -6  14   6     1237.27     1400.06    149.85 o 
  -5  14   6      701.72      812.01    108.32 o 
  -4  14   6       15.07     -224.84    227.13 o 
  -3  14   6      189.30       90.72    219.04 o 
  -2  14   6       22.13      -24.59    196.64 o 
  -1  14   6     1953.57     1517.67    192.92 o 
  -1 -11   7       19.96     -257.74    257.74 o 
   0 -11   7        0.08     -165.45    165.45 o 
   1 -11   7       17.25     -130.51    233.47 o 
   2 -11   7       38.38       50.50    229.97 o 
   3 -11   7      213.88       49.62    234.45 o 
   4 -11   7       16.55      280.03    224.18 o 
  -4 -10   7      265.67      324.96    105.04 o 
  -3 -10   7        1.99      230.96    205.16 o 
  -2 -10   7        4.80       74.11    108.54 o 
  -1 -10   7      204.13        9.29    232.81 o 
   0 -10   7      711.75      680.08     74.34 o 
   1 -10   7        0.18     -199.81    207.89 o 
   2 -10   7       20.54      153.24    202.43 o 
   3 -10   7     1222.42     1359.07    175.43 o 
   4 -10   7     1868.58     1867.00    194.67 o 
   5 -10   7      608.39      588.27    107.55 o 
   6 -10   7        5.37      154.12    237.41 o 
  -5  -9   7      218.14     -139.03    244.62 o 
  -4  -9   7       29.84     -132.15    230.52 o 
  -3  -9   7       81.82     -206.58    206.58 o 
  -2  -9   7     1491.58     1228.23    175.43 o 
  -1  -9   7      629.32      918.91    123.51 o 
   0  -9   7      129.02      138.70     80.79 o 
   1  -9   7      123.00      256.97    190.08 o 
   2  -9   7     3137.55     3378.00    273.48 o 
   3  -9   7     1366.99     1692.99    166.58 o 
   4  -9   7      304.98      146.79    229.32 o 
   5  -9   7     1280.07     1671.24    177.73 o 
   6  -9   7       59.18      333.92     95.75 o 
   7  -9   7       60.64      -62.30    235.77 o 
  -7  -8   7       12.25     -104.60    230.63 o 
  -6  -8   7      352.43      246.81    228.11 o 
  -5  -8   7      252.80       94.33    200.68 o 
  -4  -8   7      135.86      319.82     82.85 o 
  -3  -8   7      771.65      792.12    103.51 o 
  -2  -8   7      323.45      183.63    200.13 o 
  -1  -8   7      916.75      935.52    122.31 o 
   0  -8   7       89.31     -141.68    141.68 o 
   1  -8   7      229.88      165.48    200.46 o 
   2  -8   7       91.61      175.32    199.70 o 
   3  -8   7     5698.69     5934.48    314.35 o 
   4  -8   7     1193.00     1277.64    154.23 o 
   5  -8   7      413.98      456.78     90.17 o 
   6  -8   7       21.19     -213.69    216.64 o 
   7  -8   7      775.17      975.53    132.69 o 
   8  -8   7      160.23      -87.33    235.98 o 
  -8  -7   7       17.07     -223.85    223.85 o 
  -7  -7   7     2119.70     2244.09    271.40 o 
  -6  -7   7      269.21      283.09    195.32 o 
  -5  -7   7      430.82      324.52     88.32 o 
  -4  -7   7        5.07        1.97    180.35 o 
  -3  -7   7     2047.12     1995.10    226.04 o 
  -2  -7   7      660.92      620.07     88.21 o 
  -1  -7   7      650.34      594.83     88.86 o 
   0  -7   7       31.52       42.86    127.83 o 
   1  -7   7       57.21       96.19    173.79 o 
   2  -7   7     2711.48     2954.78    255.44 o 
   3  -7   7      529.18      620.40     88.10 o 
   4  -7   7      286.78      309.98     88.10 o 
   5  -7   7        7.95     -200.57    200.57 o 
   6  -7   7      116.30      144.61    194.56 o 
   7  -7   7       22.51      -21.20    204.07 o 
   8  -7   7      226.10      238.50    201.88 o 
   9  -7   7        7.32      322.01    216.64 o 
  -9  -6   7       68.54      110.61    105.80 o 
  -8  -6   7      893.52      800.53    101.98 o 
  -7  -6   7       48.30      -99.90    199.15 o 
  -6  -6   7      816.19      866.66    119.91 o 
  -5  -6   7       36.88      -38.80    181.55 o 
  -4  -6   7      179.87      106.68     80.88 o 
  -3  -6   7       40.45        1.09    170.18 o 
  -2  -6   7        5.93     -178.71    178.71 o 
  -1  -6   7        8.21      -98.81    178.16 o 
   0  -6   7        1.26      -62.57    114.83 o 
   1  -6   7      652.98      774.41    104.60 o 
   2  -6   7       24.86      -86.35    164.94 o 
   3  -6   7        1.76      -99.68    176.31 o 
   4  -6   7       97.74       94.00    107.88 o 
   5  -6   7        2.47      148.11    101.43 o 
   6  -6   7      250.64       68.64    192.48 o 
   7  -6   7     1077.53     1092.26    153.35 o 
   8  -6   7      276.58       67.22    188.98 o 
   9  -6   7      440.71      221.45    241.12 o 
  -9  -5   7      245.40      309.44     93.78 o 
  -8  -5   7        0.24      191.61    182.75 o 
  -7  -5   7      368.42      309.76     83.29 o 
  -6  -5   7     1998.70     1912.36    223.41 o 
  -5  -5   7      205.37     -183.08    183.08 o 
  -4  -5   7       66.08     -115.75    178.49 o 
  -3  -5   7       10.03      -31.15    159.14 o 
  -2  -5   7       77.20       28.53    171.06 o 
  -1  -5   7     6496.91     6847.92    289.76 o 
   0  -5   7     3190.23     3418.03    542.14 o 
   1  -5   7      503.38      510.44     77.17 o 
   2  -5   7      601.33      858.68    104.06 o 
   3  -5   7     2261.66     2397.88    218.17 o 
   4  -5   7        9.44      131.38    185.38 o 
   5  -5   7        2.27       -7.32    181.77 o 
   6  -5   7       30.53       64.60    186.69 o 
   7  -5   7      564.43      587.17     91.16 o 
   8  -5   7      801.22      943.50    119.14 o 
   9  -5   7       56.18      201.01    218.39 o 
  10  -5   7      768.63      154.66    248.66 o 
 -10  -4   7       23.84       48.53    191.83 o 
  -9  -4   7      511.19      488.04     91.16 o 
  -8  -4   7      123.04      134.11    194.23 o 
  -7  -4   7     5510.70     6120.84    298.07 o 
  -6  -4   7        8.70     -172.59    172.59 o 
  -5  -4   7     1894.03     2106.04    211.94 o 
  -4  -4   7      248.14      133.13    168.11 o 
  -3  -4   7     1216.20     1135.33    127.23 o 
  -2  -4   7     1029.69      960.44    127.01 o 
  -1  -4   7     1347.61     1389.13    186.25 o 
   0  -4   7     6574.50     7121.70    322.99 o 
   1  -4   7      204.76      318.62     69.19 o 
   2  -4   7     1307.05     1487.06    194.67 o 
   3  -4   7       73.43      -66.13    168.98 o 
   4  -4   7     2605.01     2594.08    221.23 o 
   5  -4   7      113.64      179.80    169.53 o 
   6  -4   7       96.70      153.24    125.92 o 
   7  -4   7       44.81     -121.54    196.64 o 
   8  -4   7     5018.72     4866.16    314.14 o 
   9  -4   7     1997.63     1990.18    252.38 o 
  10  -4   7        5.72     -250.52    250.52 o 
 -11  -3   7      419.25      233.69    230.52 o 
 -10  -3   7      420.07      360.59     91.92 o 
  -9  -3   7      508.83      161.55    205.27 o 
  -8  -3   7      661.89      596.68     87.55 o 
  -7  -3   7     2263.16     2364.22    230.96 o 
  -6  -3   7     9593.58     9917.14    333.37 o 
  -5  -3   7      631.84      722.27     99.14 o 
  -4  -3   7      978.79     1119.37    126.57 o 
  -3  -3   7     1671.22     2042.10    188.77 o 
  -2  -3   7     5574.95     6381.42    244.07 o 
  -1  -3   7     1253.05     1964.93    170.51 o 
   0  -3   7      203.58      137.68     73.82 o 
   1  -3   7       60.21      182.75     63.83 o 
   2  -3   7      540.49      542.36     73.45 o 
   3  -3   7     1948.58     2396.79    197.84 o 
   4  -3   7     1212.43     1487.83    138.60 o 
   5  -3   7      354.20        1.42    186.80 o 
   6  -3   7      571.27      592.64     85.58 o 
   7  -3   7     2033.67     1906.46    236.09 o 
   8  -3   7      140.40      244.29    184.07 o 
   9  -3   7      413.47      612.86     93.34 o 
  10  -3   7       19.85        0.00    208.55 o 
 -11  -2   7       11.70     -224.62    224.62 o 
 -10  -2   7      137.32       11.26    200.68 o 
  -9  -2   7       45.35       31.59    191.83 o 
  -8  -2   7     1299.85     1047.78    145.26 o 
  -7  -2   7     3775.32     4210.45    265.61 o 
  -6  -2   7       43.14      111.16    148.32 o 
  -5  -2   7       21.30      157.83    146.36 o 
  -4  -2   7      751.88      812.77     93.34 o 
  -3  -2   7      403.01      411.31     65.69 o 
  -2  -2   7      187.76      279.81     60.88 o 
  -1  -2   7      400.24      501.81     60.23 o 
   0  -2   7       79.02      102.57     92.08 o 
   1  -2   7        2.15       88.32     66.13 o 
   2  -2   7       16.19      -68.31    148.76 o 
   3  -2   7      175.25      241.56     68.10 o 
   4  -2   7     2021.21     2053.80    202.32 o 
   5  -2   7      164.53      249.54     75.09 o 
   6  -2   7       26.12      106.68     95.97 o 
   7  -2   7       74.11       96.40    183.96 o 
   8  -2   7      336.47      396.22     87.99 o 
   9  -2   7      272.19      382.56     89.19 o 
  10  -2   7      160.05       49.84    231.50 o 
 -12  -1   7      253.29      308.89     92.69 o 
 -11  -1   7      218.70     -178.05    212.70 o 
 -10  -1   7      183.95      232.27     79.90 o 
  -9  -1   7      292.61      -47.22    180.13 o 
  -8  -1   7     1189.15     1520.40    195.00 o 
  -7  -1   7       91.21      172.04    152.81 o 
  -6  -1   7      352.22      385.84     74.33 o 
  -5  -1   7      882.78      850.92     99.36 o 
  -4  -1   7      301.73      423.77     65.04 o 
  -3  -1   7     1057.24     1429.13    155.65 o 
  -2  -1   7     2523.73     2913.03    174.99 o 
  -1  -1   7       38.80       35.09    114.55 o 
   0  -1   7     1052.94     1241.01    117.99 o 
   1  -1   7       93.96      128.87    122.75 o 
   2  -1   7     1631.10     1903.18    175.54 o 
   3  -1   7     1691.18     1943.73    183.30 o 
   4  -1   7    10847.06    11578.54    323.10 o 
   5  -1   7     1717.59     1747.31    200.24 o 
   6  -1   7      181.27      150.29    172.70 o 
   7  -1   7       13.97       25.47    174.23 o 
   8  -1   7      784.12      992.25    140.34 o 
   9  -1   7      288.77      239.04    203.19 o 
  10  -1   7       51.62       14.54    221.67 o 
 -12   0   7     1229.27     1086.36    146.14 o 
 -11   0   7      514.98      284.73    198.38 o 
 -10   0   7     1044.81     1249.66    143.95 o 
  -9   0   7      543.41      450.76     83.73 o 
  -8   0   7       99.10      132.58    154.12 o 
  -7   0   7     1362.97     1515.92    133.57 o 
  -6   0   7     2584.66     2708.74    193.36 o 
  -5   0   7      292.06      384.53     65.25 o 
  -4   0   7       66.15       49.62    137.39 o 
  -3   0   7      154.34      288.23     54.21 o 
  -2   0   7     2880.59     3271.65    174.45 o 
  -1   0   7      259.88      204.51     52.14 o 
   0   0   7      483.19      697.49    107.72 o 
   1   0   7      291.72      328.78     54.00 o 
   2   0   7      117.61       59.68    134.88 o 
   3   0   7     3808.78     4090.21    210.63 o 
   4   0   7      146.17      140.89     71.27 o 
   5   0   7     9386.54    10686.85    329.66 o 
   6   0   7      109.82      149.42    167.23 o 
   7   0   7     1472.22     1363.33    152.48 o 
   8   0   7      144.96      107.12    194.23 o 
   9   0   7      759.51      758.56     94.98 o 
  10   0   7      140.28     -132.26    222.76 o 
 -12   1   7     1944.05     2412.75    279.05 o 
 -11   1   7       47.18     -209.53    209.53 o 
 -10   1   7      472.17      565.97     83.73 o 
  -9   1   7       30.32       70.61    155.32 o 
  -8   1   7      307.39      397.97     74.44 o 
  -7   1   7       11.83      108.43    150.29 o 
  -6   1   7      284.79      306.27     68.64 o 
  -5   1   7     9675.82    10995.96    292.49 o 
  -4   1   7      200.29      256.86     57.27 o 
  -3   1   7     4731.49     3834.56    182.75 o 
  -2   1   7     4798.92     5080.61    191.94 o 
  -1   1   7     7164.26     7714.25    218.61 o 
   0   1   7       55.25       57.54     78.68 o 
   1   1   7      236.20      138.38    126.35 o 
   2   1   7        0.30      -66.78    125.26 o 
   3   1   7    11406.34    12534.39    309.22 o 
   4   1   7     8495.24     9943.04    299.82 o 
   5   1   7        0.00      -34.65    161.66 o 
   6   1   7     1052.09     1188.23    136.96 o 
   7   1   7     1053.15      989.19    116.95 o 
   8   1   7     1884.72     1949.52    225.71 o 
   9   1   7       10.60     -185.92    203.08 o 
  10   1   7       95.52     -110.72    230.41 o 
 -12   2   7     3564.29     3709.73    301.78 o 
 -11   2   7     4837.35     5065.52    307.47 o 
 -10   2   7      293.25       58.48    181.77 o 
  -9   2   7      222.28       93.13    100.12 o 
  -8   2   7       16.16      -15.63    163.19 o 
  -7   2   7       20.84      103.95    158.71 o 
  -6   2   7     3981.19     4460.53    231.61 o 
  -5   2   7      519.55      530.88     73.56 o 
  -4   2   7      545.22      594.06     79.57 o 
  -3   2   7    11467.80     9433.04    248.12 o 
  -2   2   7    15801.03    16181.50    303.21 o 
  -1   2   7      544.22      600.95     85.47 o 
   0   2   7     2902.20     2993.50    117.79 o 
   1   2   7     4713.45     5028.25    208.44 o 
   2   2   7     4060.41     4323.36    202.21 o 
   3   2   7      705.73      788.07     95.42 o 
   4   2   7      446.99      526.18     76.73 o 
   5   2   7      497.44      491.42     80.77 o 
   6   2   7      441.17      525.31     78.70 o 
   7   2   7      276.82      201.66    182.32 o 
   8   2   7      356.77      389.45     87.33 o 
   9   2   7      405.71      482.02     92.36 o 
  10   2   7        0.80      223.85    213.25 o 
 -13   3   7     2000.46     1957.72    200.24 o 
 -12   3   7      347.43      472.62     88.43 o 
 -11   3   7       51.10      113.46     90.83 o 
 -10   3   7      131.03      135.75    178.49 o 
  -9   3   7     1399.29     1685.56    219.26 o 
  -8   3   7      218.01      147.23    154.34 o 
  -7   3   7      818.73     1052.91    120.67 o 
  -6   3   7      121.35      164.06    149.85 o 
  -5   3   7       54.31       24.92    138.38 o 
  -4   3   7       14.95      165.70    127.34 o 
  -3   3   7      610.66      553.40     78.59 o 
  -2   3   7     2170.11     1801.53    156.08 o 
  -1   3   7     4889.50     4859.27    194.67 o 
   0   3   7     1560.09     1846.46    110.25 o 
   1   3   7      726.38      972.25    101.98 o 
   2   3   7      595.11      608.49     75.64 o 
   3   3   7       15.55     -153.79    153.79 o 
   4   3   7       52.60      217.95    154.99 o 
   5   3   7      737.98      652.54     91.05 o 
   6   3   7      181.41      318.51     78.04 o 
   7   3   7        2.81     -142.42    176.63 o 
   8   3   7      729.61     1031.49    142.53 o 
   9   3   7      595.09      499.84     98.48 o 
  10   3   7       77.77     -230.85    230.85 o 
 -13   4   7       28.98      -54.65    223.20 o 
 -12   4   7      242.41      130.29    210.84 o 
 -11   4   7      416.59      302.22     87.44 o 
 -10   4   7        3.48      -85.47    176.96 o 
  -9   4   7      121.07      130.73     93.56 o 
  -8   4   7     3100.86     3497.58    231.18 o 
  -7   4   7      151.33      301.57     70.83 o 
  -6   4   7      459.78      578.21     82.09 o 
  -5   4   7     3916.76     3749.08    218.82 o 
  -4   4   7      545.11      535.15     72.58 o 
  -3   4   7       28.20      119.91     56.84 o 
  -2   4   7     2306.50     2423.46    161.11 o 
  -1   4   7     6529.10     6273.21    221.88 o 
   0   4   7      107.96      213.26     63.18 o 
   1   4   7      565.97      588.16     77.71 o 
   2   4   7       86.08      160.13    146.36 o 
   3   4   7      941.54      808.73    102.85 o 
   4   4   7     1080.11     1135.11    134.88 o 
   5   4   7        0.27     -168.54    168.54 o 
   6   4   7     1460.94     1767.86    212.70 o 
   7   4   7       30.41      -89.52    184.28 o 
   8   4   7      557.99      450.76     90.50 o 
   9   4   7       80.48       38.69    153.68 o 
 -13   5   7       17.92      106.90    211.17 o 
 -12   5   7      476.83      524.43     94.77 o 
 -11   5   7      744.08     1107.56    146.25 o 
 -10   5   7      285.87      155.43    180.68 o 
  -9   5   7       36.07       70.28    169.75 o 
  -8   5   7      296.23      205.27    179.80 o 
  -7   5   7     2383.29     2713.44    220.35 o 
  -6   5   7      758.84      917.27    121.65 o 
  -5   5   7     1723.40     1585.87    176.85 o 
  -4   5   7      631.99      633.41     88.86 o 
  -3   5   7     3341.15     3356.14    189.31 o 
  -2   5   7      561.78      476.67     65.80 o 
  -1   5   7     3950.65     3856.96    212.38 o 
   0   5   7     6792.68     6806.15    441.80 o 
   1   5   7      413.29      376.55     69.74 o 
   2   5   7       73.31      134.01    155.10 o 
   3   5   7      369.50      -43.28    179.69 o 
   4   5   7       17.50        8.74    163.41 o 
   5   5   7        8.74     -186.25    186.25 o 
   6   5   7        0.91     -176.85    176.85 o 
   7   5   7        1.58      123.18     79.79 o 
   8   5   7     2405.66     2285.63    273.58 o 
   9   5   7     3794.07     3639.01    321.24 o 
 -13   6   7      180.96      -78.15    231.39 o 
 -12   6   7      144.10      275.11    190.84 o 
 -11   6   7      355.04      499.62     85.04 o 
 -10   6   7      115.17      122.86    135.43 o 
  -9   6   7     1189.42     1475.26    143.19 o 
  -8   6   7      267.11      -16.40    181.66 o 
  -7   6   7     7040.81     7815.91    301.57 o 
  -6   6   7     8121.58     8024.56    301.24 o 
  -5   6   7     1476.97     1529.04    188.22 o 
  -4   6   7      647.64      577.01     80.45 o 
  -3   6   7      673.82      824.80     93.34 o 
  -2   6   7     4539.63     4541.09    221.67 o 
  -1   6   7     5827.93     5972.41    245.82 o 
   0   6   7      815.66      817.83    101.76 o 
   1   6   7      829.84      886.44    101.98 o 
   2   6   7     2365.83     2702.95    210.19 o 
   3   6   7      141.29      162.86    179.47 o 
   4   6   7        0.23       -8.20    168.22 o 
   5   6   7        4.08     -115.10    177.73 o 
   6   6   7       11.76      237.62    172.15 o 
   7   6   7      779.74      727.96     95.64 o 
   8   6   7      823.04      499.19    101.98 o 
   9   6   7      716.09      759.33    108.10 o 
 -12   7   7      384.29      417.75     98.92 o 
 -11   7   7       61.53      236.31    193.03 o 
  -9   7   7       44.52      114.33     97.83 o 
  -8   7   7     6006.85     5928.79    292.71 o 
  -7   7   7      733.29      594.06     85.80 o 
  -6   7   7     1522.40     1450.23    193.47 o 
  -5   7   7       11.88      165.27    166.58 o 
  -4   7   7       41.00     -110.18    160.78 o 
  -3   7   7     2528.26     2252.18    210.63 o 
  -2   7   7        5.36      -96.30    159.91 o 
  -1   7   7      424.76      444.32     77.82 o 
   0   7   7     2342.95     2331.83    146.77 o 
   1   7   7      227.18      222.65     75.97 o 
   2   7   7        2.08      -58.26    167.67 o 
   3   7   7     3346.26     3437.46    247.02 o 
   4   7   7      350.26      294.02     84.16 o 
   5   7   7       13.74      232.92    162.97 o 
   6   7   7        1.61       96.62    183.08 o 
   7   7   7      162.43     -202.98    202.98 o 
   8   7   7      762.42      634.50    109.41 o 
 -12   8   7       22.85     -174.45    217.84 o 
 -11   8   7      598.34      671.66     94.77 o 
 -10   8   7        4.08       43.61    188.98 o 
  -9   8   7      954.92      917.05    117.39 o 
  -8   8   7       85.27      219.15    171.61 o 
  -7   8   7     1834.37     1860.66    223.20 o 
  -6   8   7      771.88      712.87     95.53 o 
  -5   8   7        1.63      156.08    151.49 o 
  -4   8   7     1627.50     1971.71    194.78 o 
  -3   8   7      537.05      622.26     81.21 o 
  -2   8   7      446.97      632.53     79.35 o 
  -1   8   7     1709.64     1718.35    203.41 o 
   0   8   7     1351.38     1570.84    116.60 o 
   1   8   7      237.73      125.37    176.63 o 
   2   8   7      557.60      511.65     88.10 o 
   3   8   7       23.61       70.61    164.39 o 
   4   8   7       47.68       68.64    186.36 o 
   5   8   7     1543.23     1181.89    136.63 o 
   6   8   7      316.92       -1.42    228.99 o 
   7   8   7       11.58       73.78    190.51 o 
 -12   9   7       98.68      -15.41    224.18 o 
 -11   9   7      303.50      275.33    215.11 o 
 -10   9   7      377.04      190.73    212.81 o 
  -9   9   7       44.14     -104.60    199.91 o 
  -8   9   7      380.21      430.43     85.69 o 
  -7   9   7      532.83      520.83     85.47 o 
  -6   9   7      559.12      594.28     83.94 o 
  -5   9   7      610.59      740.53     87.44 o 
  -4   9   7       15.45      -81.87    169.42 o 
  -3   9   7      319.08      314.25     81.54 o 
  -2   9   7      368.62      179.47    190.62 o 
  -1   9   7      266.95      237.62     82.20 o 
   0   9   7      288.99      212.90     76.68 o 
   1   9   7      448.74      477.22     84.82 o 
   2   9   7      430.22      395.13     85.69 o 
   3   9   7        1.34     -196.31    196.31 o 
   4   9   7      437.87      312.82    215.65 o 
   5   9   7     1884.05     2315.47    265.17 o 
   6   9   7      627.31      535.91     99.03 o 
 -11  10   7        1.41      103.07    203.63 o 
 -10  10   7     1305.04     1428.26    174.88 o 
  -9  10   7       40.49      272.60    186.80 o 
  -8  10   7      226.21       51.48    201.55 o 
  -7  10   7        0.06     -170.07    170.07 o 
  -6  10   7      271.81      250.96    177.07 o 
  -5  10   7      353.16       51.15    197.95 o 
  -4  10   7       59.44      113.89    179.80 o 
  -3  10   7      117.55      200.57    172.37 o 
  -2  10   7      213.92       52.25    189.75 o 
  -1  10   7     2809.98     3399.42    241.12 o 
   0  10   7      932.13      973.08     84.08 o 
   1  10   7      558.99      608.71     89.52 o 
   2  10   7       50.66       81.76    191.72 o 
   3  10   7     4596.50     4768.88    297.19 o 
   4  10   7     1878.38     1809.07    190.30 o 
   5  10   7       48.65      160.02     95.53 o 
   6  10   7      205.50      239.70    102.64 o 
 -11  11   7     2653.63     2528.72    289.11 o 
 -10  11   7      169.86       60.99    232.27 o 
  -9  11   7      439.87      305.72    224.51 o 
  -8  11   7      219.03      -41.75    212.05 o 
  -7  11   7      944.21      968.64    128.98 o 
  -6  11   7      287.70      345.29     85.47 o 
  -5  11   7      325.64      687.19     95.75 o 
  -4  11   7       45.21       87.88    180.68 o 
  -3  11   7      984.91     1070.84    148.65 o 
  -2  11   7     1758.35     1807.10    242.43 o 
  -1  11   7       23.78      -10.82    180.24 o 
   0  11   7      831.00      877.22    178.71 o 
   1  11   7       27.87      223.74    187.24 o 
   2  11   7     1584.43     1472.20    169.09 o 
   4  11   7     1696.36     1797.81    254.24 o 
 -10  12   7      117.82       94.11    243.09 o 
  -9  12   7        0.92      110.94    144.17 o 
  -8  12   7      257.28      219.59    150.62 o 
  -7  12   7       38.85     -138.27    194.12 o 
  -6  12   7      531.53      684.89     94.98 o 
  -5  12   7       28.16     -207.13    207.13 o 
  -4  12   7      430.54      509.24     94.98 o 
  -3  12   7      269.31      128.32    205.93 o 
  -2  12   7      785.71      866.33    106.68 o 
  -1  12   7      292.92      410.54     88.54 o 
   0  12   7        1.24      -62.34    201.61 o 
   1  12   7       20.15       71.05    215.11 o 
   2  12   7      152.68      295.99     96.08 o 
   3  12   7     1568.17     1425.63    185.49 o 
  -8  13   7        1.85      206.04    193.58 o 
  -7  13   7       64.80      -38.47    226.69 o 
  -6  13   7       12.38      142.53    213.25 o 
  -5  13   7       61.75      106.35    184.28 o 
  -4  13   7      444.08      492.30     99.14 o 
  -3  13   7      198.68      176.20    192.92 o 
  -2  13   7       16.65      141.55    198.06 o 
  -1  13   7      407.84      262.22    213.80 o 
   0  13   7      396.35      451.73     71.38 o 
   1  13   7        0.92      -25.58    242.21 o 
  -6  14   7       46.40      206.14    164.17 o 
  -5  14   7       80.78      154.23    215.11 o 
  -4  14   7        5.77       38.47    214.45 o 
  -3  14   7      130.88      334.14    232.05 o 
  -2  14   7        5.72       11.80    225.38 o 
  -1  14   7      217.13      107.12    245.06 o 
  -2 -10   8       18.26     -146.79    234.34 o 
  -1 -10   8      171.71      -25.58    234.02 o 
   0 -10   8       24.87      177.09     89.52 o 
   1 -10   8        8.02      186.14    214.34 o 
   2 -10   8        7.83      -52.90    227.68 o 
   3 -10   8        5.45      -24.27    226.48 o 
   4 -10   8        0.91     -118.59    237.73 o 
  -4  -9   8       12.41      167.01    209.21 o 
  -3  -9   8        1.07      234.56    205.49 o 
  -2  -9   8      323.41       34.76    208.11 o 
  -1  -9   8      513.47      710.58     97.61 o 
   0  -9   8      632.60      531.13     72.58 o 
   1  -9   8      366.29     -222.32    222.32 o 
   2  -9   8       67.70     -210.52    234.78 o 
   3  -9   8     2722.48     2729.83    309.87 o 
   4  -9   8      843.45      939.57    133.90 o 
   5  -9   8      148.03      217.40    100.56 o 
   6  -9   8       10.47      218.82    232.81 o 
  -6  -8   8      272.61      285.06    227.90 o 
  -5  -8   8      439.08      580.40     95.53 o 
  -4  -8   8      158.02       95.09    206.04 o 
  -3  -8   8     3114.84     2746.34    288.78 o 
  -2  -8   8     2046.49     1891.59    248.66 o 
  -1  -8   8        4.18      117.83    195.98 o 
   0  -8   8      204.96      173.33     80.26 o 
   1  -8   8        9.52      -95.09    188.98 o 
   2  -8   8     2590.38     2827.00    257.63 o 
   3  -8   8        8.72       32.24    206.58 o 
   4  -8   8     1386.61     1387.60    176.63 o 
   5  -8   8       16.59      -71.59    213.36 o 
   6  -8   8     1547.92     1790.16    188.33 o 
   7  -8   8        5.67      192.26    223.85 o 
  -7  -7   8      122.99      166.69    220.24 o 
  -6  -7   8     1569.64     1464.00    169.64 o 
  -5  -7   8      223.27      186.69    138.27 o 
  -4  -7   8     2886.13     3110.97    259.27 o 
  -3  -7   8      459.08      358.84     87.88 o 
  -2  -7   8     2871.92     2500.84    277.63 o 
  -1  -7   8        1.61       20.33    183.52 o 
   0  -7   8       63.59      -28.96    103.64 o 
   1  -7   8       60.89       58.91    164.83 o 
   2  -7   8      427.42      456.34     86.24 o 
   3  -7   8     1590.26     1535.81    168.22 o 
   4  -7   8        4.52       -5.14    130.84 o 
   5  -7   8      310.10      -85.69    212.70 o 
   6  -7   8      442.09      519.95     95.31 o 
   7  -7   8     1934.91     2146.59    277.19 o 
   8  -7   8       93.23     -229.75    229.75 o 
  -8  -6   8      523.91      396.33    101.21 o 
  -7  -6   8     1074.79     1153.58    129.74 o 
  -6  -6   8       87.13      145.04    158.16 o 
  -5  -6   8       84.99      113.02    191.61 o 
  -4  -6   8     3604.48     4211.98    277.41 o 
  -3  -6   8     3403.39     3592.78    265.93 o 
  -2  -6   8       14.24       69.74    181.01 o 
  -1  -6   8        2.91       70.17    166.91 o 
   0  -6   8     1746.31     1865.25    152.26 o 
   1  -6   8     1660.54     1740.21    229.64 o 
   2  -6   8      266.26      388.02     79.46 o 
   3  -6   8      102.62      137.72    179.15 o 
   4  -6   8        1.24     -106.79    185.16 o 
   5  -6   8       24.02      147.89    135.97 o 
   6  -6   8      231.27      143.41     89.52 o 
   7  -6   8       21.86      272.38    200.46 o 
   8  -6   8       46.53       62.19    226.80 o 
   9  -6   8      274.01      -62.41    261.12 o 
  -9  -5   8       18.88       51.37    215.00 o 
  -8  -5   8      380.57      521.81     89.96 o 
  -7  -5   8       63.13      128.54     82.63 o 
  -6  -5   8      233.98      225.05    181.01 o 
  -5  -5   8      125.19      -55.09    172.59 o 
  -4  -5   8      357.21      275.55     79.35 o 
  -3  -5   8      149.20       40.11    182.86 o 
  -2  -5   8      102.86     -121.44    178.60 o 
  -1  -5   8        3.86       13.66    171.06 o 
   0  -5   8       21.85      104.68    115.48 o 
   1  -5   8      134.47      245.38    175.65 o 
   2  -5   8      104.17      -47.55    179.15 o 
   3  -5   8      152.87      -85.58    187.45 o 
   4  -5   8     1054.07     1069.53    146.79 o 
   5  -5   8        1.85      -85.58    184.72 o 
   6  -5   8      101.76      172.92    196.20 o 
   7  -5   8      779.67      782.72    111.27 o 
   8  -5   8     1363.89     1301.58    176.63 o 
   9  -5   8      393.58      154.12    233.25 o 
 -10  -4   8      212.62      205.27    153.13 o 
  -9  -4   8      136.16      -14.32    212.48 o 
  -8  -4   8       25.04     -174.23    174.23 o 
  -7  -4   8     1757.58     1568.71    219.70 o 
  -6  -4   8     3181.84     3320.51    260.69 o 
  -5  -4   8       17.30      105.04    117.39 o 
  -4  -4   8      737.38      752.88    103.84 o 
  -3  -4   8      679.43      743.59    103.51 o 
  -2  -4   8     1030.49     1230.64    128.10 o 
  -1  -4   8     2988.53     3335.70    230.08 o 
   0  -4   8       87.56     -108.14    119.53 o 
   1  -4   8      397.19      138.81    170.95 o 
   2  -4   8      383.59      424.42     79.46 o 
   3  -4   8     1978.64     1969.31    223.20 o 
   4  -4   8      218.74       99.57    182.97 o 
   5  -4   8      988.87     1169.43    147.45 o 
   6  -4   8      156.66       12.13    198.49 o 
   7  -4   8     2866.33     3401.28    260.69 o 
   8  -4   8      289.41       44.92    190.08 o 
   9  -4   8      923.48      894.53    122.75 o 
 -10  -3   8        0.56      -24.81    198.17 o 
  -9  -3   8       45.33      -11.37    177.18 o 
  -8  -3   8     3423.35     3465.99    259.59 o 
  -7  -3   8     1833.13     2113.04    228.01 o 
  -6  -3   8       10.25     -171.50    171.50 o 
  -5  -3   8      343.35      260.69    173.79 o 
  -4  -3   8      758.90      933.55    127.67 o 
  -3  -3   8     1945.52     1998.60    191.72 o 
  -2  -3   8      789.62      727.41    101.98 o 
  -1  -3   8     1471.84     1611.12    133.46 o 
   0  -3   8      642.36      911.40    222.59 o 
   1  -3   8     1386.34     1508.70    188.11 o 
   2  -3   8        1.77       26.89    156.96 o 
   3  -3   8      908.04      967.11    108.97 o 
   4  -3   8     1612.51     1915.64    213.03 o 
   5  -3   8       45.98      -51.92    175.76 o 
   6  -3   8     1374.19     1362.46    152.04 o 
   7  -3   8      574.16      493.17     91.38 o 
   8  -3   8     4907.89     4921.46    321.13 o 
   9  -3   8       27.01     -230.85    230.85 o 
  10  -3   8      636.31      664.01    108.10 o 
 -11  -2   8      436.99     -167.67    246.37 o 
 -10  -2   8      787.22      658.88     97.72 o 
  -9  -2   8      873.14      852.78    119.91 o 
  -8  -2   8      500.73      463.55     89.63 o 
  -7  -2   8     3141.47     2815.86    244.29 o 
  -6  -2   8      684.53      785.34    103.84 o 
  -5  -2   8      732.36      703.58    100.45 o 
  -4  -2   8      708.16     1186.81    167.12 o 
  -3  -2   8     2301.68     2625.89    200.02 o 
  -2  -2   8     4450.97     4535.51    237.84 o 
  -1  -2   8      713.91      850.59     93.78 o 
   0  -2   8     1411.33     1403.65    121.66 o 
   1  -2   8     1966.83     2394.82    196.31 o 
   2  -2   8     4347.59     4562.95    234.78 o 
   3  -2   8      393.42      578.87     75.09 o 
   4  -2   8       44.88      193.03     73.45 o 
   5  -2   8      371.79      271.51     79.79 o 
   6  -2   8     1321.01     1278.95    142.42 o 
   7  -2   8     1401.64     1811.69    218.71 o 
   8  -2   8      339.33      193.58    197.62 o 
   9  -2   8      244.81      178.60     92.03 o 
  10  -2   8      633.24      477.32    108.10 o 
 -11  -1   8      205.44     -228.99    228.99 o 
 -10  -1   8       43.39      157.72    182.64 o 
  -9  -1   8     3045.34     3416.36    248.88 o 
  -8  -1   8      299.56      265.71     77.28 o 
  -7  -1   8      141.24       74.44    171.39 o 
  -6  -1   8        8.84       16.40    161.66 o 
  -5  -1   8     1682.74     1982.42    184.18 o 
  -4  -1   8      566.30      665.00     93.13 o 
  -3  -1   8     2121.59     2272.18    188.66 o 
  -2  -1   8      228.44      225.16     63.07 o 
  -1  -1   8     1874.82     1874.65    184.07 o 
   0  -1   8     1531.41     1566.01    117.90 o 
   1  -1   8       97.71       28.86    142.75 o 
   2  -1   8      209.75       70.28    150.73 o 
   3  -1   8      116.91      195.98    155.10 o 
   4  -1   8       11.33      123.73    164.17 o 
   5  -1   8      461.08      221.12    186.36 o 
   6  -1   8       76.85      252.82    175.87 o 
   7  -1   8      121.76      116.30    189.42 o 
   8  -1   8      295.92      234.78     87.44 o 
   9  -1   8      372.17      164.28    210.41 o 
  10  -1   8       11.37      118.70    110.07 o 
 -12   0   8      118.87      286.37    207.35 o 
 -11   0   8        5.12       70.28    199.70 o 
 -10   0   8      482.08      236.86    185.81 o 
  -9   0   8        1.35      -29.18    171.17 o 
  -8   0   8        8.16      141.00    159.69 o 
  -7   0   8     1425.01     1381.04    189.86 o 
  -6   0   8       59.72      101.87    166.58 o 
  -5   0   8      920.47     1275.34    169.64 o 
  -4   0   8     1000.22     1226.27    165.05 o 
  -3   0   8       53.89       63.18     81.43 o 
  -2   0   8     3368.97     3609.83    194.45 o 
  -1   0   8      325.33      301.57     59.02 o 
   0   0   8      401.37      464.19     61.54 o 
   1   0   8        1.74      121.98    129.74 o 
   2   0   8      224.18      266.59     64.60 o 
   3   0   8     3889.22     4604.16    239.37 o 
   4   0   8     4069.10     4946.60    258.28 o 
   5   0   8      892.31     1172.71    141.33 o 
   6   0   8      681.65      650.13     85.37 o 
   7   0   8      591.13      655.93     87.99 o 
   8   0   8      687.99      749.60    105.80 o 
   9   0   8      185.15      164.39    202.65 o 
  10   0   8       23.36     -218.71    231.94 o 
 -12   1   8     1137.11     1201.78    142.09 o 
 -11   1   8      917.15      824.58    117.61 o 
 -10   1   8       19.68     -167.78    175.76 o 
  -9   1   8      100.28      130.84    179.26 o 
  -8   1   8      241.31      253.14    179.58 o 
  -7   1   8      314.71      298.51     74.76 o 
  -6   1   8      281.80      492.52     69.74 o 
  -5   1   8      583.65      646.85     80.01 o 
  -4   1   8      361.77      421.36     62.63 o 
  -3   1   8     5286.17     4598.91    205.60 o 
  -2   1   8     5805.36     5704.40    221.12 o 
  -1   1   8     2083.68     2118.94    171.71 o 
   0   1   8      162.02       -3.02     92.73 o 
   1   1   8     2205.96     2329.57    173.90 o 
   2   1   8     3599.11     3636.83    205.38 o 
   3   1   8       81.56     -156.19    156.19 o 
   4   1   8     2776.18     3276.68    223.09 o 
   5   1   8      472.65      649.15     82.20 o 
   6   1   8      354.15      456.89     78.81 o 
   7   1   8      521.16      605.54     84.16 o 
   8   1   8      461.61      572.09     85.26 o 
   9   1   8      472.17      485.41     94.87 o 
  10   1   8        6.54      207.02    210.52 o 
 -12   2   8      343.27      375.13     94.77 o 
 -11   2   8     1402.72     1386.61    157.40 o 
 -10   2   8       18.00       -9.18     80.88 o 
  -9   2   8     1562.11     1481.16    206.36 o 
  -8   2   8       83.64      124.71    163.52 o 
  -7   2   8      562.58      215.76    181.66 o 
  -6   2   8     1508.04     1240.26    129.31 o 
  -5   2   8      290.47      189.86    159.14 o 
  -4   2   8     5840.22     5661.11    222.76 o 
  -3   2   8       25.50       60.77    131.82 o 
  -2   2   8    14223.81    14255.58    305.39 o 
  -1   2   8     4748.73     4722.42    208.44 o 
   0   2   8     1204.57     1286.42    111.64 o 
   1   2   8       90.04       73.34     67.55 o 
   2   2   8     6162.07     6328.08    239.26 o 
   3   2   8     4931.74     6065.10    259.81 o 
   4   2   8        0.81      108.97    164.50 o 
   5   2   8      212.86      221.99     76.07 o 
   6   2   8      523.78      623.90     85.37 o 
   7   2   8     1053.65      983.51    120.12 o 
   8   2   8     1004.31     1170.96    156.74 o 
   9   2   8       42.05     -214.12    214.12 o 
  10   2   8       56.92      278.94    225.60 o 
 -12   3   8     2766.71     3548.84    269.32 o 
 -11   3   8      121.12      256.53    182.21 o 
 -10   3   8      139.80      112.80    190.30 o 
  -9   3   8       14.88       10.06    166.69 o 
  -8   3   8     2585.56     2837.50    227.46 o 
  -7   3   8      209.40      110.83    170.18 o 
  -6   3   8       43.98       74.98    152.81 o 
  -5   3   8      177.73       82.63    150.62 o 
  -4   3   8     2314.93     1693.43    168.54 o 
  -3   3   8     7769.00     6549.63    244.51 o 
  -2   3   8     1255.82     1093.35    110.61 o 
  -1   3   8      193.53      261.67     62.96 o 
   0   3   8     1080.14     1298.78    110.91 o 
   1   3   8     2668.42     2756.94    189.75 o 
   2   3   8       45.95     -150.73    150.73 o 
   3   3   8      271.88      330.53     72.80 o 
   4   3   8        5.17      171.06    160.78 o 
   5   3   8     1259.79     1393.83    139.36 o 
   6   3   8        2.62     -173.24    173.24 o 
   7   3   8       98.07     -179.26    182.86 o 
   8   3   8      224.50      279.71    195.21 o 
   9   3   8      162.31       12.35    224.07 o 
 -12   4   8      269.30      213.36     91.49 o 
 -11   4   8       94.43       90.61    194.01 o 
 -10   4   8        8.37       52.25    188.11 o 
  -9   4   8     1664.97     1681.95    224.51 o 
  -8   4   8       21.20     -171.39    171.39 o 
  -7   4   8     4076.76     3783.95    245.71 o 
  -6   4   8        4.70      137.83    152.15 o 
  -5   4   8       46.34      134.01    145.37 o 
  -4   4   8      725.59      770.26     90.50 o 
  -3   4   8      394.06      192.04    154.88 o 
  -2   4   8        2.96       72.03    140.13 o 
  -1   4   8      609.98      485.63     67.44 o 
   0   4   8       25.67     -107.72    107.72 o 
   1   4   8       12.71       57.38    140.67 o 
   2   4   8     2966.49     2921.77    208.66 o 
   3   4   8      180.90     -148.87    158.93 o 
   4   4   8       54.71      -54.76    180.46 o 
   5   4   8       48.16       95.53    162.75 o 
   6   4   8      617.39      177.51    204.18 o 
   7   4   8      252.66      404.09     86.13 o 
   8   4   8     1081.45      855.07    118.59 o 
   9   4   8     1243.83     1274.03    150.51 o 
 -12   5   8       65.34      282.33    207.13 o 
 -11   5   8      893.43     1046.25    125.04 o 
 -10   5   8      148.75      101.98    179.47 o 
  -9   5   8      222.26      120.67    191.06 o 
  -8   5   8      589.58      764.24    104.38 o 
  -7   5   8      999.66      979.68    134.01 o 
  -6   5   8      908.62      976.07    130.18 o 
  -5   5   8     1548.28     1330.10    183.19 o 
  -4   5   8      189.21      163.84    160.78 o 
  -3   5   8      302.76      131.38    161.11 o 
  -2   5   8     4188.65     4232.42    225.71 o 
  -1   5   8     2873.52     3028.67    205.16 o 
   0   5   8       24.19       36.08    105.64 o 
   1   5   8      239.52      324.63     70.17 o 
   2   5   8     1454.15     1495.92    197.51 o 
   3   5   8      779.46     1005.37    132.69 o 
   4   5   8        1.88     -171.39    171.39 o 
   5   5   8        0.88     -183.63    183.63 o 
   6   5   8      242.35     -150.51    197.40 o 
   7   5   8      189.70      -66.89    200.79 o 
   8   5   8      354.66      369.01     95.20 o 
   9   5   8      733.00     1099.80    141.44 o 
 -12   6   8      708.68      749.27     99.79 o 
 -11   6   8      389.23      270.63    213.91 o 
 -10   6   8     1213.31     1073.24    121.76 o 
  -9   6   8       93.91       46.02    173.68 o 
  -8   6   8     4148.56     4292.86    253.25 o 
  -7   6   8     1687.40     1762.72    210.63 o 
  -6   6   8      419.10      490.77     79.14 o 
  -5   6   8      219.06       68.31    159.36 o 
  -4   6   8      100.58      201.12     70.50 o 
  -3   6   8      585.58      746.10     94.77 o 
  -2   6   8      305.47      456.23     74.33 o 
  -1   6   8     2462.60     2316.23    210.84 o 
   0   6   8     1765.31     1826.28    153.79 o 
   1   6   8     4354.70     4362.05    256.21 o 
   2   6   8      791.22      833.76    109.08 o 
   3   6   8     2185.89     2309.35    217.73 o 
   4   6   8      654.95      776.38     96.62 o 
   5   6   8        6.80     -114.11    129.85 o 
   6   6   8       64.03      -43.94    179.37 o 
   7   6   8      622.08      671.34     97.72 o 
   8   6   8     3209.15     3251.43    299.82 o 
 -12   7   8       58.81      177.94    188.22 o 
 -11   7   8     1856.41     2339.19    260.36 o 
 -10   7   8      276.47       65.69    196.96 o 
  -9   7   8     1360.81     1496.13    155.76 o 
  -8   7   8     1480.07     1754.96    216.09 o 
  -7   7   8    10843.10    11737.90    378.19 o 
  -6   7   8      549.32      676.58     91.27 o 
  -5   7   8      572.82      686.31     88.32 o 
  -4   7   8     1966.78     1886.56    211.06 o 
  -3   7   8       40.61       33.45    168.54 o 
  -2   7   8       73.75      140.78    119.14 o 
  -1   7   8        4.50      -23.72    170.51 o 
   0   7   8      552.04      707.07    149.69 o 
   1   7   8     1630.90     1690.04    209.86 o 
   2   7   8     5503.05     5722.21    281.67 o 
   3   7   8       51.80     -184.72    184.72 o 
   4   7   8      186.58      -29.51    191.50 o 
   5   7   8       34.15      123.07    184.61 o 
   6   7   8     1558.80     1980.56    245.71 o 
   7   7   8      300.21      298.94     96.62 o 
 -12   8   8       73.14       11.91    210.52 o 
 -11   8   8       30.59       58.26    217.84 o 
 -10   8   8       67.90      218.17    199.81 o 
  -9   8   8     1617.82     1956.85    228.99 o 
  -8   8   8     2629.38     3002.33    250.74 o 
  -7   8   8      103.36      127.67    122.97 o 
  -6   8   8      354.48      380.81     82.09 o 
  -5   8   8     2730.70     3048.34    234.34 o 
  -4   8   8      869.86      911.47    114.88 o 
  -3   8   8      400.31      335.45     80.23 o 
  -2   8   8      387.79      568.59     80.67 o 
  -1   8   8      251.88       39.90    183.63 o 
   0   8   8      180.86      104.04    167.18 o 
   1   8   8      447.50      487.60     80.56 o 
   2   8   8       29.50     -164.72    164.72 o 
   3   8   8     1820.41     1665.66    160.89 o 
   4   8   8        0.47      102.64    171.93 o 
   5   8   8      213.32      284.30    195.32 o 
   6   8   8      203.76      166.14    211.83 o 
   7   8   8      433.41      401.25    101.76 o 
 -11   9   8       78.80      247.02    203.74 o 
 -10   9   8        0.09      -23.94    195.76 o 
  -9   9   8       81.30       43.61    191.06 o 
  -8   9   8       50.04      177.62    172.81 o 
  -7   9   8      911.93     1050.84    116.08 o 
  -6   9   8      585.83      647.40     85.04 o 
  -5   9   8       21.52     -153.46    178.38 o 
  -4   9   8      532.64      492.63     84.16 o 
  -3   9   8      361.01       78.59    135.64 o 
  -2   9   8      122.86     -193.68    193.68 o 
  -1   9   8      844.74     1054.22    150.07 o 
   0   9   8       48.94       89.71     87.33 o 
   1   9   8      336.58      420.92     85.26 o 
   2   9   8      605.25      620.07     89.08 o 
   3   9   8     1498.84     2002.21    231.18 o 
   4   9   8      414.18      338.95     93.02 o 
   5   9   8      154.47      203.85     90.72 o 
   6   9   8       43.68      179.15    196.53 o 
 -11  10   8      661.28     1010.83    134.22 o 
 -10  10   8      827.43     1004.93    134.77 o 
  -9  10   8        1.15      112.69    198.49 o 
  -8  10   8      207.05      160.35    200.46 o 
  -7  10   8      443.34      623.57     89.52 o 
  -6  10   8       24.07      -76.07    185.38 o 
  -5  10   8        0.12      -66.46    185.60 o 
  -4  10   8      157.28      144.39    108.54 o 
  -3  10   8        5.02      -62.19    193.36 o 
  -2  10   8      518.12      661.72     84.16 o 
  -1  10   8       71.82      213.91    168.65 o 
   0  10   8      769.62      993.94    107.12 o 
   1  10   8        3.91       38.04    181.44 o 
   2  10   8      737.90      865.79    116.63 o 
   3  10   8        2.65     -144.06    202.54 o 
   4  10   8     2430.68     2634.30    284.62 o 
   5  10   8      334.34     -244.62    244.62 o 
 -10  11   8      313.37      255.55    225.27 o 
  -9  11   8       48.39     -214.89    214.89 o 
  -8  11   8      653.11      766.98    101.32 o 
  -7  11   8      101.17     -120.34    188.33 o 
  -6  11   8      515.93      869.94    116.95 o 
  -5  11   8       13.83      255.11    179.80 o 
  -4  11   8      297.96      377.97     88.86 o 
  -3  11   8      764.10      714.95     94.22 o 
  -2  11   8     2617.04     2662.83    267.03 o 
  -1  11   8     1336.98     1309.88    160.78 o 
   0  11   8       16.54       63.67    184.34 o 
   1  11   8      142.41      129.63    194.12 o 
   2  11   8      275.54      -25.69    221.88 o 
   3  11   8     1801.58     1814.75    257.84 o 
   4  11   8       12.54      -40.00    225.27 o 
  -9  12   8        7.05     -127.88    224.51 o 
  -8  12   8      560.76      797.03    112.58 o 
  -7  12   8      245.29      141.77    214.67 o 
  -6  12   8      107.15      249.65    205.60 o 
  -5  12   8      870.58      816.93    103.51 o 
  -4  12   8     1277.97     1544.12    164.50 o 
  -3  12   8     4258.54     4166.84    295.45 o 
  -2  12   8      222.34      101.54    202.98 o 
  -1  12   8      474.30      423.11     96.62 o 
   0  12   8       65.91      -98.01    323.97 o 
   1  12   8      714.61      729.27    101.43 o 
   2  12   8      120.39       73.12    222.54 o 
   3  12   8      115.37      199.91    230.52 o 
  -8  13   8       47.11      133.46    221.67 o 
  -7  13   8       90.47      -23.94    239.70 o 
  -6  13   8      257.54      293.59    101.98 o 
  -5  13   8      108.38      101.43     92.91 o 
  -4  13   8      202.40      238.83    218.71 o 
  -3  13   8      661.09      935.19    132.58 o 
  -2  13   8      711.73     1072.70    129.74 o 
  -1  13   8        0.01     -230.85    230.85 o 
   0  13   8      278.02      259.69    185.38 o 
   1  13   8      503.94      663.25    110.07 o 
  -5  14   8      177.27      252.05    237.95 o 
  -4  14   8        0.66     -216.09    216.09 o 
  -3  14   8      439.07      278.61    241.78 o 
  -2  14   8      273.02      495.25    101.98 o 
  -3  -9   9       23.80      159.91    225.05 o 
  -2  -9   9        5.53      167.01    122.97 o 
  -1  -9   9      122.81       11.04    241.56 o 
   0  -9   9      204.20      343.29    186.52 o 
   1  -9   9       40.35        0.00    223.74 o 
   2  -9   9      326.26      537.99    102.74 o 
   3  -9   9       41.18      262.33    217.18 o 
   4  -9   9      103.41      167.67    228.22 o 
   5  -9   9      208.42      226.37    170.84 o 
  -5  -8   9      175.94      207.24    233.14 o 
  -4  -8   9      305.80      186.80    211.50 o 
  -3  -8   9      327.95      250.74    218.06 o 
  -2  -8   9      370.17      211.61    223.52 o 
  -1  -8   9        6.74      -46.89    206.80 o 
   0  -8   9       62.98     -122.50    142.13 o 
   1  -8   9        7.03      -11.26    206.91 o 
   2  -8   9      116.12      245.28     94.22 o 
   3  -8   9     1320.72     1322.45    174.77 o 
   4  -8   9       29.68      250.19    218.50 o 
   5  -8   9      236.58      172.48    234.45 o 
   6  -8   9      105.32      206.47    230.74 o 
  -6  -7   9      149.33      281.24    210.74 o 
  -5  -7   9      253.02      244.07     93.13 o 
  -4  -7   9     4462.62     4492.23    308.78 o 
  -3  -7   9     3973.75     3352.97    294.79 o 
  -2  -7   9      159.87      161.55    198.60 o 
  -1  -7   9      669.51      597.78     97.50 o 
   0  -7   9      728.05      695.42    109.74 o 
   1  -7   9      682.13      905.35    118.92 o 
   2  -7   9      120.11     -149.74    207.24 o 
   3  -7   9       29.04      247.46    191.50 o 
   4  -7   9      946.39      965.14    132.26 o 
   5  -7   9      867.71      782.39    110.40 o 
   6  -7   9     1371.49     1586.42    184.83 o 
   7  -7   9       19.83      219.15    163.08 o 
  -7  -6   9      128.20      173.68    207.13 o 
  -6  -6   9        1.58       58.91    175.10 o 
  -5  -6   9     1660.28     1723.27    243.09 o 
  -4  -6   9     1210.26     1126.47    156.85 o 
  -3  -6   9     2353.48     2540.52    262.00 o 
  -2  -6   9      618.19      646.42     89.52 o 
  -1  -6   9      902.60      982.41    122.53 o 
   0  -6   9        3.24     -125.17    131.18 o 
   1  -6   9      525.70      372.39     86.68 o 
   2  -6   9      550.66      709.05     98.92 o 
   3  -6   9        7.91     -187.67    187.67 o 
   4  -6   9      166.13      180.46    134.44 o 
   5  -6   9        2.72       31.48    202.21 o 
   6  -6   9     1426.33     1826.78    249.87 o 
   7  -6   9     1180.40     1310.10    173.79 o 
   8  -6   9        0.09      219.92    223.96 o 
  -8  -5   9      257.64      218.06    155.65 o 
  -7  -5   9       71.02     -197.07    204.18 o 
  -6  -5   9       30.71      -55.42    177.51 o 
  -5  -5   9     1326.30     1393.50    158.38 o 
  -4  -5   9     1234.23     1514.39    151.38 o 
  -3  -5   9      405.96      185.71    197.40 o 
  -2  -5   9      103.17     -110.07    180.35 o 
  -1  -5   9       23.73     -179.91    179.91 o 
   0  -5   9     1222.85     1401.87    140.01 o 
   1  -5   9     1038.27     1070.62    115.53 o 
   2  -5   9       53.09      120.12     78.04 o 
   3  -5   9      288.75      -65.04    186.03 o 
   4  -5   9       77.58      -67.99    198.82 o 
   5  -5   9        8.60      174.34    194.34 o 
   6  -5   9      258.07       20.55    209.42 o 
   7  -5   9      196.81      211.06    200.02 o 
   8  -5   9       36.59     -140.24    217.73 o 
  -9  -4   9       33.36      254.35    208.77 o 
  -8  -4   9        1.65      -57.60    190.51 o 
  -7  -4   9      136.63      -98.81    196.53 o 
  -6  -4   9     1163.60     1158.61    141.77 o 
  -5  -4   9       88.31       -1.75    164.28 o 
  -4  -4   9      177.85      273.04     74.11 o 
  -3  -4   9       52.82       53.12    161.99 o 
  -2  -4   9      926.30      983.07    113.13 o 
  -1  -4   9      192.62      174.45     78.26 o 
   0  -4   9        0.71      -36.54    205.54 o 
   1  -4   9        1.07      131.27    155.43 o 
   2  -4   9      121.97      132.91    166.14 o 
   3  -4   9      236.76      -94.44    187.13 o 
   4  -4   9      885.77      861.85    113.78 o 
   5  -4   9       13.53      262.65    180.68 o 
   6  -4   9        9.26       71.92    180.79 o 
   7  -4   9      893.63      821.85    113.46 o 
   8  -4   9     2699.06     3014.57    260.80 o 
   9  -4   9        4.08      -81.10    231.61 o 
 -10  -3   9      178.39      167.67     98.48 o 
  -9  -3   9      124.03      189.97    201.99 o 
  -8  -3   9      551.37      -57.49    212.59 o 
  -7  -3   9     2249.56     2275.24    243.96 o 
  -6  -3   9      550.31      705.66     90.94 o 
  -5  -3   9       51.44       -8.74    159.58 o 
  -4  -3   9      294.41      379.72     74.11 o 
  -3  -3   9     1844.14     2132.71    206.80 o 
  -2  -3   9     2177.94     2635.94    213.58 o 
  -1  -3   9       28.39      132.69    167.56 o 
   0  -3   9       52.68      113.12    111.89 o 
   1  -3   9     3705.53     3796.85    247.02 o 
   2  -3   9     4686.71     5399.01    281.67 o 
   3  -3   9        1.53     -146.79    165.81 o 
   4  -3   9       41.16      140.34    179.04 o 
   5  -3   9        0.30      139.58    184.39 o 
   6  -3   9     1711.55     1279.61    161.77 o 
   7  -3   9     1550.08     1929.08    242.76 o 
   8  -3   9      295.32      421.14     97.94 o 
   9  -3   9      349.34      -25.58    211.72 o 
 -10  -2   9       86.91      -36.94    212.48 o 
  -9  -2   9     4442.68     4689.30    307.14 o 
  -8  -2   9     2477.30     2093.47    243.31 o 
  -7  -2   9        1.69      116.19    163.41 o 
  -6  -2   9       86.73      185.38    156.63 o 
  -5  -2   9       29.12      221.88    160.46 o 
  -4  -2   9      108.20      155.65    165.27 o 
  -3  -2   9      440.00      220.79    178.38 o 
  -2  -2   9     1597.37     2164.19    195.11 o 
  -1  -2   9      527.83      499.84     74.33 o 
   0  -2   9     6101.48     6716.00    190.84 o 
   1  -2   9     1665.86     1626.10    204.94 o 
   2  -2   9     4151.36     4748.00    254.68 o 
   3  -2   9     1187.07     1006.24    138.27 o 
   4  -2   9      715.88      856.06    107.66 o 
   5  -2   9      446.41      -74.33    187.78 o 
   6  -2   9        3.11      184.72    195.21 o 
   7  -2   9     1824.04     2211.74    234.13 o 
   8  -2   9      693.38      680.41     94.98 o 
   9  -2   9      389.68      186.25    231.94 o 
 -11  -1   9      162.97       12.90    207.46 o 
 -10  -1   9     1567.25     1307.15    162.53 o 
  -9  -1   9       17.49     -139.91    178.38 o 
  -8  -1   9     3879.23     3907.13    266.59 o 
  -7  -1   9      414.27      388.68     80.56 o 
  -6  -1   9       70.85      149.96    169.53 o 
  -5  -1   9        4.69      100.67    158.82 o 
  -4  -1   9      102.04      196.20    156.74 o 
  -3  -1   9      228.76      178.71    158.38 o 
  -2  -1   9     1926.65     2309.89    196.31 o 
  -1  -1   9       19.30      183.19    134.11 o 
   0  -1   9     1019.13      855.47     75.88 o 
   1  -1   9     7008.78     8619.50    281.35 o 
   2  -1   9     1657.08     2047.35    206.91 o 
   3  -1   9      488.86      576.35     77.71 o 
   4  -1   9      762.38      786.98    103.62 o 
   5  -1   9     2615.21     3102.77    237.19 o 
   6  -1   9      373.41      206.36     86.24 o 
   7  -1   9      113.00      -84.38    185.27 o 
   8  -1   9        0.62      192.92    180.57 o 
   9  -1   9       61.81       48.75    213.25 o 
 -11   0   9       18.07      247.57    185.92 o 
 -10   0   9      310.66      353.16     83.73 o 
  -9   0   9     4275.37     4581.75    305.39 o 
  -8   0   9      258.47      304.30     78.92 o 
  -7   0   9      511.62      626.30     85.37 o 
  -6   0   9     1025.93     1126.80    131.05 o 
  -5   0   9     2496.87     2697.26    221.12 o 
  -4   0   9     1626.40     1706.65    188.77 o 
  -3   0   9      224.10      248.12     67.66 o 
  -2   0   9       90.63      159.58    140.78 o 
  -1   0   9        4.92       13.66    141.11 o 
   0   0   9     1127.13     1267.55    117.67 o 
   1   0   9      170.53       96.84    147.78 o 
   2   0   9      288.27      193.03    151.60 o 
   3   0   9       31.30       -0.98    149.42 o 
   4   0   9     2047.03     2357.33    212.38 o 
   5   0   9      331.62      371.63     81.76 o 
   6   0   9       61.16      121.76    185.60 o 
   7   0   9      127.29       50.72    191.39 o 
   8   0   9      183.75      158.05    197.51 o 
   9   0   9      141.33      173.57    201.12 o 
 -12   1   9       79.44      -91.27    228.44 o 
 -11   1   9        5.51     -197.51    197.51 o 
 -10   1   9      465.93      422.24     88.64 o 
  -9   1   9      559.71      557.22     81.10 o 
  -8   1   9        0.95     -173.79    173.79 o 
  -7   1   9       81.71      166.47    148.98 o 
  -6   1   9      507.62      682.70     84.82 o 
  -5   1   9      258.90      311.84     70.72 o 
  -4   1   9       69.28       61.10    152.81 o 
  -3   1   9       27.67      -44.60    146.03 o 
  -2   1   9     2361.47     2650.70    200.57 o 
  -1   1   9     3930.93     4320.52    220.03 o 
   0   1   9     1100.06     1309.84    111.20 o 
   1   1   9        0.64     -141.55    141.55 o 
   2   1   9     1037.42     1260.37    174.12 o 
   3   1   9      891.51      966.13    104.93 o 
   4   1   9      337.21      375.45     76.62 o 
   5   1   9      594.88      688.39     82.09 o 
   6   1   9       82.32      187.56    180.57 o 
   7   1   9      365.12      506.73     90.50 o 
   8   1   9       17.56      -58.26    200.46 o 
   9   1   9       26.13     -209.31    209.31 o 
 -12   2   9      850.26      741.07    108.65 o 
 -11   2   9      411.43      466.29     91.60 o 
 -10   2   9       21.00      -20.55    169.20 o 
  -9   2   9       47.11      116.95    119.36 o 
  -8   2   9     1396.78     1696.49    198.17 o 
  -7   2   9       19.65      220.46    153.57 o 
  -6   2   9      159.48      221.12     70.83 o 
  -5   2   9      360.88      172.70    164.61 o 
  -4   2   9     4144.65     3893.47    221.12 o 
  -3   2   9    14748.12    11524.11    312.71 o 
  -2   2   9      458.78      564.77     78.81 o 
  -1   2   9     1532.39     1908.32    174.56 o 
   0   2   9      285.03      207.99    152.48 o 
   1   2   9     5990.87     6733.81    254.46 o 
   2   2   9      263.46      267.25     68.97 o 
   3   2   9     4756.22     5304.46    264.29 o 
   4   2   9      340.84      365.62     77.28 o 
   5   2   9     1427.23     1499.09    200.90 o 
   6   2   9      318.94      250.85    178.16 o 
   7   2   9       14.67       33.56    181.77 o 
   8   2   9      473.92      463.99     93.89 o 
   9   2   9       92.51      243.09    190.30 o 
 -12   3   9        0.43       64.82    217.95 o 
 -11   3   9     1272.39     1104.28    133.02 o 
 -10   3   9      785.60      778.13    102.96 o 
  -9   3   9     2145.64     2270.76    228.77 o 
  -8   3   9       85.39      201.99    167.78 o 
  -7   3   9      736.44      731.78    103.29 o 
  -6   3   9      181.26      192.04    160.13 o 
  -5   3   9     3029.23     2899.36    199.15 o 
  -4   3   9       38.85     -149.31    149.31 o 
  -3   3   9     8951.52     7615.44    272.60 o 
  -2   3   9     1119.45     1160.47    165.37 o 
  -1   3   9      197.38       70.39    154.01 o 
   0   3   9      428.29      409.38     48.62 o 
   1   3   9      125.55       94.77    146.14 o 
   2   3   9     2882.39     3397.35    229.86 o 
   3   3   9       78.86        9.73    161.77 o 
   4   3   9      729.49      744.35     91.70 o 
   5   3   9      212.25      222.54    175.10 o 
   6   3   9     1585.67     1584.45    219.59 o 
   7   3   9      567.04      465.08     90.17 o 
   8   3   9        0.01       46.67    183.41 o 
   9   3   9      108.47       51.04    222.98 o 
 -12   4   9      508.79      652.10     99.25 o 
 -11   4   9      378.00      217.08    202.32 o 
 -10   4   9        1.97      113.89    178.27 o 
  -9   4   9      908.68      947.65    113.57 o 
  -8   4   9     2070.39     2230.54    216.53 o 
  -7   4   9        6.28     -167.01    178.38 o 
  -6   4   9     2911.15     3118.62    227.90 o 
  -5   4   9     3817.35     3584.69    227.24 o 
  -4   4   9     6135.69     5614.11    256.21 o 
  -3   4   9      497.19      557.44     74.44 o 
  -2   4   9        0.19      196.31    141.44 o 
  -1   4   9      896.80      959.57    125.70 o 
   0   4   9      252.09      269.76     64.56 o 
   1   4   9     1504.81     1854.54    188.11 o 
   2   4   9      361.55      611.88     82.63 o 
   3   4   9       77.99      203.41    159.25 o 
   4   4   9      332.32      288.78     80.45 o 
   5   4   9      397.50      437.43     82.41 o 
   6   4   9      168.58      245.49    181.55 o 
   7   4   9      217.04      -77.06    200.68 o 
   8   4   9      139.01      160.35    199.48 o 
 -12   5   9       67.91      279.49    209.42 o 
 -11   5   9      162.22      106.02    192.92 o 
 -10   5   9      117.92     -135.10    193.25 o 
  -9   5   9       12.46     -163.52    177.51 o 
  -8   5   9       55.34        7.87    174.56 o 
  -7   5   9        7.89     -161.77    161.77 o 
  -6   5   9     1921.73     1729.71    207.35 o 
  -5   5   9     1054.18     1027.12    127.88 o 
  -4   5   9      314.89       82.52    171.71 o 
  -3   5   9        0.40     -152.48    156.08 o 
  -2   5   9       16.96      220.57    154.88 o 
  -1   5   9        1.24     -158.71    158.71 o 
   0   5   9     1212.60     1436.85    134.06 o 
   1   5   9      427.98      463.55     74.65 o 
   2   5   9      976.66     1134.02    131.38 o 
   3   5   9      741.99      847.42    110.83 o 
   4   5   9        8.95       88.32    180.24 o 
   5   5   9        3.94      155.76    174.67 o 
   6   5   9      572.89      504.98     91.60 o 
   7   5   9      218.41       59.35    214.67 o 
   8   5   9      908.27      859.23    106.02 o 
 -12   6   9      110.05      141.55    107.55 o 
 -11   6   9      543.87      600.18     97.50 o 
 -10   6   9       14.32     -195.21    195.21 o 
  -9   6   9       68.21      156.96    121.76 o 
  -8   6   9      318.37      343.54     82.30 o 
  -7   6   9     2519.14     2925.05    230.63 o 
  -6   6   9      187.61      109.85    173.03 o 
  -5   6   9        7.81       50.39    162.86 o 
  -4   6   9     1314.54     1444.11    184.72 o 
  -3   6   9      312.57      202.32    159.25 o 
  -2   6   9      260.02      370.86     75.75 o 
  -1   6   9       66.92      126.79    116.95 o 
   0   6   9        0.71     -118.90    118.90 o 
   1   6   9      417.20      487.05     77.93 o 
   2   6   9     4172.26     4743.30    270.96 o 
   3   6   9      742.28      711.01     95.31 o 
   4   6   9      527.46      216.09    200.35 o 
   5   6   9       94.35       92.36    190.62 o 
   6   6   9     1101.32     1258.29    167.23 o 
   7   6   9       54.62     -108.76    196.85 o 
   8   6   9      116.72      213.69    207.68 o 
 -12   7   9       76.04      128.65    221.88 o 
 -11   7   9        0.42      130.40    135.43 o 
 -10   7   9       20.73     -205.49    205.49 o 
  -9   7   9     1054.85     1347.26    148.32 o 
  -8   7   9     1260.68     1418.42    148.98 o 
  -7   7   9      305.57      220.35    179.58 o 
  -6   7   9     1015.35     1155.00    136.63 o 
  -5   7   9     3801.92     3549.06    241.45 o 
  -4   7   9      892.66      989.63    136.85 o 
  -3   7   9      110.66      215.98     76.07 o 
  -2   7   9      936.22      939.78    109.30 o 
  -1   7   9      715.65     1005.58    134.11 o 
   0   7   9     1790.26     1739.07    159.75 o 
   1   7   9     1324.03     1506.52    148.87 o 
   2   7   9     1396.82     1827.43    215.11 o 
   3   7   9     5733.72     5897.21    296.98 o 
   4   7   9      129.64      140.89     82.96 o 
   5   7   9     1121.08     1051.38    125.92 o 
   6   7   9      523.65      690.03    101.87 o 
   7   7   9     1826.58     1958.49    196.31 o 
 -12   8   9      168.57      240.36    236.75 o 
 -11   8   9        7.52       73.67    192.59 o 
 -10   8   9       24.60     -137.61    206.58 o 
  -9   8   9      150.26     -166.69    192.15 o 
  -8   8   9     1287.19     1862.08    223.41 o 
  -7   8   9     2293.39     2243.44    234.13 o 
  -6   8   9      102.13      228.77     78.59 o 
  -5   8   9       85.98      148.11    101.87 o 
  -4   8   9      456.09      622.48     82.30 o 
  -3   8   9      203.85      -79.79    181.11 o 
  -2   8   9      341.83      269.32    187.02 o 
  -1   8   9       88.92      -82.63    182.54 o 
   0   8   9     1317.21     1721.15    147.22 o 
   1   8   9     2477.99     2620.64    243.31 o 
   2   8   9     1301.34     1534.94    214.34 o 
   3   8   9        9.17     -194.67    194.67 o 
   4   8   9        0.88     -187.78    187.78 o 
   5   8   9     1192.74     1244.52    169.09 o 
   6   8   9     1410.56     1441.05    176.96 o 
 -11   9   9       11.96     -212.16    212.16 o 
 -10   9   9      953.11     1023.40    114.22 o 
  -9   9   9     1533.21     1814.64    225.27 o 
  -8   9   9      265.32      185.71    206.80 o 
  -7   9   9       56.16      244.84    177.29 o 
  -6   9   9       62.80      130.40    181.66 o 
  -5   9   9      946.00     1026.24    142.31 o 
  -4   9   9      803.59      805.34    106.24 o 
  -3   9   9     1044.50     1264.19    150.18 o 
  -2   9   9       72.01      184.07    184.07 o 
  -1   9   9      501.68      461.37     86.68 o 
   0   9   9      855.86     1104.07     92.30 o 
   1   9   9        9.19      -66.67    183.19 o 
   2   9   9        0.69      -60.23    176.52 o 
   3   9   9        5.11     -119.14    200.57 o 
   4   9   9       29.11     -195.54    195.54 o 
   5   9   9       49.24      179.15    145.92 o 
 -11  10   9      376.03       93.89    229.64 o 
 -10  10   9       25.09     -161.11    203.30 o 
  -9  10   9      177.82     -103.62    212.48 o 
  -8  10   9        2.20      -79.14    190.62 o 
  -7  10   9      276.16     -212.70    219.26 o 
  -6  10   9      104.94      199.26     80.34 o 
  -5  10   9      105.85      -39.13    199.48 o 
  -4  10   9      236.26      188.44    139.80 o 
  -3  10   9       73.97      183.52    182.75 o 
  -2  10   9       25.77     -181.44    189.53 o 
  -1  10   9      224.97      245.06    198.17 o 
   0  10   9      804.93      840.53     74.38 o 
   1  10   9      459.05      581.05     91.16 o 
   2  10   9      175.42       90.61    197.73 o 
   3  10   9      650.11      282.44    232.92 o 
   4  10   9      102.38      248.23    225.27 o 
 -10  11   9      198.18      193.58    222.98 o 
  -9  11   9       95.81      -61.76    224.51 o 
  -8  11   9     1234.60     1391.53    172.70 o 
  -7  11   9      570.20      764.14    103.07 o 
  -6  11   9      336.39      259.38    211.17 o 
  -5  11   9      946.18     1081.11    153.35 o 
  -4  11   9     1495.52     2034.78    232.38 o 
  -3  11   9     3016.38     3017.41    282.11 o 
  -2  11   9        0.38      155.32    196.96 o 
  -1  11   9      189.28      -41.75    195.00 o 
   0  11   9       13.45       25.65    281.62 o 
   1  11   9      529.20      609.03     98.26 o 
   2  11   9      233.89      228.55     95.64 o 
   3  11   9      211.39      318.07    219.92 o 
  -9  12   9       25.11      159.58    217.73 o 
  -8  12   9        6.19       10.49    206.80 o 
  -7  12   9      281.75      232.05    162.10 o 
  -6  12   9      191.30      355.23     93.56 o 
  -5  12   9      375.36      449.23     96.62 o 
  -4  12   9      294.62      337.64     94.22 o 
  -3  12   9     2580.37     3225.63    260.14 o 
  -2  12   9      988.27     1069.53    135.64 o 
  -1  12   9      133.74      176.74    222.76 o 
   0  12   9       76.14       39.57    145.53 o 
   1  12   9      353.31      463.77     99.47 o 
   2  12   9      196.96      266.81    100.34 o 
  -7  13   9        0.22      168.22    149.85 o 
  -6  13   9       53.74      178.71    213.69 o 
  -5  13   9       62.48      148.54    222.65 o 
  -4  13   9     1997.92     2216.11    269.21 o 
  -3  13   9      665.77      736.48    107.88 o 
  -2  13   9      457.65      172.81    236.64 o 
  -1  13   9      116.92     -100.78    239.59 o 
   0  13   9      624.61      707.15     77.37 o 
   0  -9  10      505.92      618.67     77.10 o 
   1  -9  10      146.33      199.48    206.25 o 
  -3  -8  10      399.74      387.26    106.57 o 
  -2  -8  10      130.24       -2.40    224.40 o 
  -1  -8  10       15.80      -37.05    219.04 o 
   0  -8  10      301.47      238.44    154.25 o 
   1  -8  10        5.40      135.64    219.59 o 
   2  -8  10      431.54      441.91    102.64 o 
   3  -8  10       88.89       22.41    237.51 o 
   4  -8  10        4.74     -221.99    221.99 o 
  -5  -7  10      430.49      231.83    229.64 o 
  -4  -7  10      264.47       92.47    159.47 o 
  -3  -7  10      974.50      781.62    101.43 o 
  -2  -7  10       57.39      -25.36    203.96 o 
  -1  -7  10      730.82      674.94     96.19 o 
   0  -7  10      172.54      298.59    143.28 o 
   1  -7  10      667.45      519.62     98.48 o 
   2  -7  10      379.21      451.86     98.26 o 
   3  -7  10       86.10      -68.97    208.44 o 
   4  -7  10       39.21      203.41    195.98 o 
   5  -7  10      165.19      261.12    233.47 o 
   6  -7  10      768.46     1119.92    148.43 o 
  -7  -6  10      132.66      119.80    152.04 o 
  -6  -6  10        3.20      -77.50    206.69 o 
  -5  -6  10     1219.98     1095.54    139.47 o 
  -4  -6  10     4522.24     4462.83    308.56 o 
  -3  -6  10      466.72      240.14    211.06 o 
  -2  -6  10      596.89      278.39    206.14 o 
  -1  -6  10       95.14       19.78    197.73 o 
   0  -6  10     2207.63     2269.41    254.95 o 
   1  -6  10      434.49      402.45     91.38 o 
   2  -6  10      244.90       64.93    206.47 o 
   3  -6  10      141.36      322.01     85.15 o 
   4  -6  10      782.34      859.67    115.42 o 
   5  -6  10     1549.42     1537.34    183.96 o 
   6  -6  10       38.85     -150.51    211.39 o 
   7  -6  10      265.32      238.72    254.13 o 
  -8  -5  10      187.05       54.10    221.67 o 
  -7  -5  10      247.62      172.70    127.12 o 
  -6  -5  10     1106.87     1127.89    152.81 o 
  -5  -5  10      421.80      201.23    211.17 o 
  -4  -5  10        9.35       96.51    124.28 o 
  -3  -5  10       50.24      243.96    168.22 o 
  -2  -5  10       58.97      -30.60    184.61 o 
  -1  -5  10      114.67     -143.84    200.35 o 
   0  -5  10       34.54        8.76    133.49 o 
   1  -5  10      725.10      890.93    114.00 o 
   2  -5  10       47.56       78.04    112.14 o 
   3  -5  10      511.92      411.74     88.10 o 
   4  -5  10       37.08      139.47    193.58 o 
   5  -5  10     1161.72     1450.56    174.45 o 
   6  -5  10      393.25      248.77    233.03 o 
   7  -5  10      157.30      103.29    225.27 o 
  -8  -4  10        1.55      123.51    187.13 o 
  -7  -4  10      247.78       83.40    201.12 o 
  -6  -4  10      164.73      151.38    191.17 o 
  -5  -4  10      643.82      996.29    140.24 o 
  -4  -4  10      107.73      234.45    177.51 o 
  -3  -4  10      184.85      209.31     77.39 o 
  -2  -4  10       45.92       -8.09    172.70 o 
  -1  -4  10      498.48      509.68     83.29 o 
   0  -4  10     1950.18     2216.70    282.27 o 
   1  -4  10      681.76      715.17     92.58 o 
   2  -4  10      137.88       83.51    189.53 o 
   3  -4  10      291.24      -85.26    197.73 o 
   4  -4  10      762.89      611.33     96.30 o 
   5  -4  10      199.83      -30.82    201.23 o 
   6  -4  10        6.81      192.81    198.06 o 
   7  -4  10      377.90      268.78    198.38 o 
   8  -4  10        1.48     -237.84    237.84 o 
  -9  -3  10      473.02      456.67     97.50 o 
  -8  -3  10        1.34       59.46    189.75 o 
  -7  -3  10      913.25     1050.40    140.13 o 
  -6  -3  10      366.38      174.12    188.00 o 
  -5  -3  10      194.97      144.72    170.07 o 
  -4  -3  10      243.66      204.94     79.46 o 
  -3  -3  10       93.97      113.57    115.42 o 
  -2  -3  10      136.08      184.72    173.90 o 
  -1  -3  10       84.66      130.29     93.78 o 
   0  -3  10      253.44      282.72     53.59 o 
   1  -3  10      151.72      241.23     75.86 o 
   2  -3  10     1053.05     1091.39    117.50 o 
   3  -3  10        8.52     -187.13    187.13 o 
   4  -3  10       70.06      183.52    163.30 o 
   5  -3  10       64.28      -39.68    195.87 o 
   6  -3  10      284.88      228.44    208.44 o 
   7  -3  10     1119.46     1042.20    136.85 o 
   8  -3  10      526.57      229.32    219.48 o 
 -10  -2  10      682.12      666.42    102.74 o 
  -9  -2  10        5.17      238.83    179.37 o 
  -8  -2  10     1145.64     1181.23    150.62 o 
  -7  -2  10      143.00      133.57    180.02 o 
  -6  -2  10       64.91       49.84    173.57 o 
  -5  -2  10       13.92      -46.89    165.48 o 
  -4  -2  10        6.26     -178.60    178.60 o 
  -3  -2  10      272.24      379.39     75.86 o 
  -2  -2  10      521.31      569.47     77.17 o 
  -1  -2  10     1359.48     1675.06    198.06 o 
   0  -2  10      385.47      401.73     69.63 o 
   1  -2  10    11524.76    13258.41    383.00 o 
   2  -2  10      969.62      987.33    138.27 o 
   3  -2  10      530.93      489.02     81.43 o 
   4  -2  10      138.04      -64.71    188.00 o 
   5  -2  10     1704.07     1896.51    223.31 o 
   6  -2  10      683.16      822.61    116.84 o 
   7  -2  10       24.08       33.34    197.84 o 
   8  -2  10      257.31      -13.44    206.25 o 
 -10  -1  10      393.99       85.91    204.61 o 
  -9  -1  10     4312.95     4833.25    298.29 o 
  -8  -1  10       37.95      -29.73    177.62 o 
  -7  -1  10     1390.85     1852.90    202.21 o 
  -6  -1  10      409.37      448.69     82.85 o 
  -5  -1  10      988.54     1036.85    131.49 o 
  -4  -1  10      129.01      187.34    155.21 o 
  -3  -1  10      713.96      763.92    100.45 o 
  -2  -1  10      206.62      263.42     72.03 o 
  -1  -1  10     2610.38     3158.19    220.03 o 
   0  -1  10     5127.74     6086.59    323.75 o 
   1  -1  10       74.16     -107.01    149.31 o 
   2  -1  10     4914.32     5135.26    275.66 o 
   3  -1  10      441.32      426.28     79.57 o 
   4  -1  10      499.06      195.65    182.75 o 
   5  -1  10      141.05      194.01    175.76 o 
   6  -1  10      695.80      764.90    105.70 o 
   7  -1  10       18.01     -101.65    192.70 o 
   8  -1  10       46.90       98.26    202.43 o 
 -11   0  10      221.72       51.26    195.87 o 
 -10   0  10      328.97      264.29     90.50 o 
  -9   0  10       75.19      140.89    180.90 o 
  -8   0  10     1962.38     2021.01    225.71 o 
  -7   0  10      344.16      165.05     80.56 o 
  -6   0  10      344.96      358.40     75.75 o 
  -5   0  10     1243.19     1302.23    139.14 o 
  -4   0  10     4273.20     4670.61    243.09 o 
  -3   0  10      344.63      318.73     73.12 o 
  -2   0  10      231.68      174.45    159.14 o 
  -1   0  10      432.87      513.50     75.86 o 
   0   0  10     3380.68     3916.31    181.44 o 
   1   0  10     3499.99     4048.02    231.07 o 
   2   0  10       14.66        7.76    164.72 o 
   3   0  10      303.22      214.89    173.35 o 
   4   0  10     1873.29     1731.35    222.65 o 
   5   0  10     1615.05     1754.85    214.56 o 
   6   0  10      393.18      340.70     87.66 o 
   7   0  10       80.69     -122.53    184.61 o 
   8   0  10      223.86      245.49    199.26 o 
 -11   1  10      563.95      585.97    101.10 o 
 -10   1  10      399.92      485.96     91.16 o 
  -9   1  10      419.55      107.34    199.15 o 
  -8   1  10      189.06      146.47    116.63 o 
  -7   1  10       33.05      153.13     70.83 o 
  -6   1  10     1132.41     1172.16    136.85 o 
  -5   1  10      647.79      617.78     82.30 o 
  -4   1  10       84.22       80.99    156.96 o 
  -3   1  10       78.64      -13.23    157.61 o 
  -2   1  10     1370.27     1648.39    176.41 o 
  -1   1  10        1.66       13.01    147.89 o 
   0   1  10      622.98      788.82     74.85 o 
   1   1  10     2033.79     2357.88    202.32 o 
   2   1  10      140.84       39.46    151.93 o 
   3   1  10      381.53      372.94     74.33 o 
   4   1  10        7.73      123.18    170.07 o 
   5   1  10       31.20        7.54    173.24 o 
   6   1  10       41.22       41.32    190.41 o 
   7   1  10        1.95       78.81    187.34 o 
   8   1  10       25.38      -36.83    202.87 o 
 -11   2  10        0.39       24.70    203.63 o 
 -10   2  10       61.67      135.75    181.66 o 
  -9   2  10      145.35      -84.16    201.23 o 
  -8   2  10       85.47      173.24    161.66 o 
  -7   2  10      621.88      986.46    124.06 o 
  -6   2  10      154.74       66.46    154.44 o 
  -5   2  10       17.97      -60.55    155.97 o 
  -4   2  10     1123.04      917.38    129.09 o 
  -3   2  10      915.18      787.85     98.15 o 
  -2   2  10      639.13      653.52     82.52 o 
  -1   2  10      162.28      165.27    155.76 o 
   0   2  10      247.24      277.74     65.06 o 
   1   2  10      111.02      -58.70    155.21 o 
   2   2  10     2190.90     3152.51    210.63 o 
   3   2  10      185.14      -57.60    167.34 o 
   4   2  10       36.64       -0.98    163.95 o 
   5   2  10      394.79      428.90     81.43 o 
   6   2  10     1824.91     1809.72    178.49 o 
   7   2  10      433.61      641.17     91.49 o 
   8   2  10       10.94     -216.20    216.20 o 
 -12   3  10      256.01      380.59     97.06 o 
 -11   3  10        8.74     -192.92    192.92 o 
 -10   3  10       51.30       89.96    175.32 o 
  -9   3  10     1221.48     1533.52    216.86 o 
  -8   3  10     1410.17     1608.17    218.17 o 
  -7   3  10      189.27      141.00     76.07 o 
  -6   3  10       61.09      122.75    164.39 o 
  -5   3  10     7388.16     5744.40    278.83 o 
  -4   3  10    10190.92     7747.26    289.98 o 
  -3   3  10      199.67      265.82     72.14 o 
  -2   3  10       50.06      -84.60    161.66 o 
  -1   3  10      216.87      103.51    166.36 o 
   0   3  10      239.92      195.34     63.74 o 
   1   3  10       61.34      162.53    161.66 o 
   2   3  10      115.59        0.00    159.80 o 
   3   3  10      270.39      404.86     77.06 o 
   4   3  10     1217.81     1144.40    139.47 o 
   5   3  10     2289.23     2525.44    233.69 o 
   6   3  10       31.52       32.90    179.69 o 
   7   3  10      714.93      801.52     98.59 o 
   8   3  10      137.35      172.48    160.24 o 
 -12   4  10      271.92       81.65    241.01 o 
 -11   4  10      300.29      155.10    194.56 o 
 -10   4  10     1711.26     1929.41    243.96 o 
  -9   4  10      152.83      265.61    180.35 o 
  -8   4  10        3.86       -0.77    156.19 o 
  -7   4  10      800.45      760.97    108.10 o 
  -6   4  10     3563.96     3601.52    234.89 o 
  -5   4  10     2805.12     2740.66    215.11 o 
  -4   4  10     3536.51     3536.16    246.15 o 
  -3   4  10     6075.66     6699.93    268.88 o 
  -2   4  10      598.00      507.16     76.40 o 
  -1   4  10     1445.44     1256.11    137.72 o 
   0   4  10        1.94       58.21    107.01 o 
   1   4  10      263.56      374.36     71.05 o 
   2   4  10     1174.07     1465.97    135.43 o 
   3   4  10       23.33       61.54    166.80 o 
   4   4  10     1274.61     1382.46    146.68 o 
   5   4  10     2287.02     2432.97    243.31 o 
   6   4  10     3049.69     2894.66    278.07 o 
   7   4  10        6.97      130.51    202.65 o 
   8   4  10      110.39       51.15    211.17 o 
 -12   5  10      729.26      904.59    106.24 o 
 -11   5  10       12.97      255.44    188.22 o 
 -10   5  10     1610.44     1734.85    232.49 o 
  -9   5  10      739.07      709.48     98.26 o 
  -8   5  10       46.90      102.42    173.79 o 
  -7   5  10       33.41     -115.75    165.92 o 
  -6   5  10      137.18      -66.35    160.67 o 
  -5   5  10     5107.81     5174.50    272.38 o 
  -4   5  10     2397.87     2287.60    222.43 o 
  -3   5  10        9.48      117.17    162.75 o 
  -2   5  10        2.61     -165.70    165.70 o 
  -1   5  10     2533.83     2799.57    219.81 o 
   0   5  10      141.18       93.08    119.02 o 
   1   5  10       44.92      157.51    164.06 o 
   2   5  10      105.36      218.39    156.52 o 
   3   5  10       10.38     -176.52    176.52 o 
   4   5  10      183.04      107.66    181.99 o 
   5   5  10      807.48     1022.42    118.70 o 
   6   5  10        0.47       10.38    195.76 o 
   7   5  10        1.55      222.98    203.63 o 
 -12   6  10       28.47      226.15    207.24 o 
 -11   6  10     1464.57     1563.14    173.35 o 
 -10   6  10      447.62      576.35     88.54 o 
  -9   6  10       24.97      130.94    102.53 o 
  -8   6  10     1150.63     1196.21    158.16 o 
  -7   6  10      508.58      -79.14    180.57 o 
  -6   6  10       95.91      138.81    174.34 o 
  -5   6  10      341.74      550.12     80.01 o 
  -4   6  10      269.29      235.11    171.50 o 
  -3   6  10        0.30      -92.69    163.95 o 
  -2   6  10        2.93       78.04    158.60 o 
  -1   6  10      375.09      211.06     80.45 o 
   0   6  10      929.52     1189.00    156.85 o 
   1   6  10      152.58      184.07    161.77 o 
   2   6  10      108.00      226.48     75.75 o 
   3   6  10     1236.32     1333.82    146.90 o 
   4   6  10        3.01      127.99    117.61 o 
   5   6  10      288.05      250.74     88.10 o 
   6   6  10      358.36      327.47     95.20 o 
   7   6  10      670.38      613.95    103.18 o 
 -11   7  10       68.13      210.30    189.75 o 
 -10   7  10       22.90       89.74    207.89 o 
  -9   7  10       16.91      193.14    175.43 o 
  -8   7  10     1029.38      905.68    121.11 o 
  -7   7  10      851.76     1143.42    131.82 o 
  -6   7  10       25.80      129.52     98.37 o 
  -5   7  10        1.76      -74.44    176.52 o 
  -4   7  10      514.02      510.66     82.30 o 
  -3   7  10      423.76      246.37    181.11 o 
  -2   7  10      616.73      567.06     84.60 o 
  -1   7  10      569.98      451.97     83.62 o 
   0   7  10     1789.65     2306.97    175.65 o 
   1   7  10     2162.69     2502.16    236.64 o 
   2   7  10     1007.93     1154.56    150.18 o 
   3   7  10      306.98     -117.83    204.07 o 
   4   7  10      107.51      182.97    180.35 o 
   5   7  10     1588.03     1688.51    179.15 o 
   6   7  10      463.69      261.67    232.71 o 
 -11   8  10       44.13     -100.78    213.03 o 
 -10   8  10      534.78      627.83     94.66 o 
  -9   8  10     1487.10     2158.07    235.22 o 
  -8   8  10      165.22      185.81    132.80 o 
  -7   8  10      100.64      113.78     84.16 o 
  -6   8  10       16.08      139.36    173.90 o 
  -5   8  10     1607.49      907.32    110.72 o 
  -4   8  10     1209.01     1109.97    143.95 o 
  -3   8  10      283.34      -69.74    201.01 o 
  -2   8  10      651.40      671.45     94.77 o 
  -1   8  10      946.16     1084.94    142.97 o 
   0   8  10      496.24      637.70     64.33 o 
   1   8  10     1111.48      959.57    120.67 o 
   2   8  10     2631.05     2472.65    242.87 o 
   3   8  10       17.24      204.29    180.02 o 
   4   8  10      417.86      360.48     96.40 o 
   5   8  10       32.15      -86.02    194.67 o 
   6   8  10      548.91      120.45    249.76 o 
 -11   9  10      961.56     1011.81    128.54 o 
 -10   9  10        5.28      184.39    139.58 o 
  -9   9  10      323.69      378.41     95.09 o 
  -8   9  10      706.73     1136.31    145.37 o 
  -7   9  10        6.36      112.80    180.79 o 
  -6   9  10       80.80     -150.07    198.28 o 
  -5   9  10        5.06     -133.68    169.20 o 
  -4   9  10      992.48      736.48    102.09 o 
  -3   9  10      463.69      500.72     85.58 o 
  -2   9  10      464.97      531.87     86.79 o 
  -1   9  10       20.79      -27.54    194.34 o 
   0   9  10     5144.95     5608.12    538.92 o 
   1   9  10     1376.56     1462.80    159.80 o 
   2   9  10       11.71      144.39    111.71 o 
   3   9  10        9.47      -35.41    193.79 o 
   4   9  10      299.97       25.90    239.92 o 
   5   9  10      338.61      314.14     99.79 o 
 -10  10  10      526.98      834.09    115.86 o 
  -9  10  10       84.41      -10.06    202.65 o 
  -8  10  10       73.98       21.97    197.73 o 
  -7  10  10       80.08       41.54    206.14 o 
  -6  10  10      399.52      423.11     86.79 o 
  -5  10  10      147.71      226.69    184.83 o 
  -4  10  10        2.52       41.54    180.13 o 
  -3  10  10        1.42      -39.24    193.68 o 
  -2  10  10      212.63      174.12     85.80 o 
  -1  10  10     1238.97     1467.50    155.87 o 
   0  10  10       43.52      -73.21    131.95 o 
   1  10  10      223.11      234.67    199.15 o 
   2  10  10        0.01      187.56    184.39 o 
   3  10  10       13.38       36.94    199.04 o 
   4  10  10      132.78      -54.76    225.38 o 
  -9  11  10       93.17      179.91    219.59 o 
  -8  11  10       40.48       25.58    219.81 o 
  -7  11  10        0.59       71.16    190.08 o 
  -6  11  10      393.42      476.12     91.81 o 
  -5  11  10       37.37      -75.31    198.93 o 
  -4  11  10       51.79     -154.55    203.85 o 
  -3  11  10      376.73      416.66     92.14 o 
  -2  11  10      572.37      757.25     94.98 o 
  -1  11  10        3.74      236.31    194.01 o 
   0  11  10      253.11      322.33     84.84 o 
   1  11  10      649.11      798.35    112.91 o 
   2  11  10      119.84       39.90    207.89 o 
   3  11  10       52.53      199.81    204.07 o 
  -8  12  10       70.08       89.52    231.83 o 
  -7  12  10        0.73     -210.74    210.74 o 
  -6  12  10       57.46      244.62    200.79 o 
  -5  12  10      228.78      226.15    217.73 o 
  -4  12  10     1816.48     1647.41    188.88 o 
  -3  12  10      432.31       47.44    235.44 o 
  -2  12  10      264.65      -13.23    219.48 o 
  -1  12  10        0.87      196.53    208.66 o 
   0  12  10     1486.77     1757.28    191.77 o 
   1  12  10      122.50      311.95    209.53 o 
  -6  13  10      418.08      561.16    106.02 o 
  -5  13  10      102.59     -219.81    219.81 o 
  -4  13  10      425.53      713.86    105.48 o 
  -3  13  10     1548.91     2406.41    267.79 o 
  -2  13  10       20.07     -157.51    236.53 o 
  -1  13  10      208.85      292.93    219.48 o 
  -1  -8  11       28.09      187.13    214.23 o 
   0  -8  11      337.63      304.12    246.59 o 
   1  -8  11       10.10      120.01    220.57 o 
  -4  -7  11      693.07      726.32    106.02 o 
  -3  -7  11      744.59     1102.32    138.05 o 
  -2  -7  11        0.80     -151.27    208.00 o 
  -1  -7  11       16.48       24.59    211.94 o 
   0  -7  11      120.93      -52.21    154.02 o 
   1  -7  11       89.95      196.53    205.49 o 
   2  -7  11        0.38      247.79    200.57 o 
   3  -7  11      124.06     -138.38    235.11 o 
   4  -7  11      426.19      455.14    111.16 o 
  -5  -6  11      183.88      -63.94    203.63 o 
  -4  -6  11       59.48       49.19    201.12 o 
  -3  -6  11       96.20       46.56    201.12 o 
  -2  -6  11       33.25     -204.94    204.94 o 
  -1  -6  11      251.60      238.72    226.69 o 
   0  -6  11        5.47     -267.40    301.40 o 
   1  -6  11     1077.36     1108.22    132.26 o 
   2  -6  11      126.97      -90.72    202.21 o 
   3  -6  11      560.67      665.76    100.34 o 
   4  -6  11       42.82     -233.69    233.69 o 
   5  -6  11     2131.66     2271.75    285.50 o 
  -7  -5  11      236.64      276.43     98.37 o 
  -6  -5  11      649.20      631.99     99.68 o 
  -5  -5  11     2653.53     2645.56    289.21 o 
  -4  -5  11      448.79      261.67    209.31 o 
  -3  -5  11      184.02     -101.32    180.68 o 
  -2  -5  11       20.74       86.24    175.76 o 
  -1  -5  11      420.43      434.70     91.05 o 
   0  -5  11     1056.28     1158.97    107.60 o 
   1  -5  11        3.07       11.59    171.82 o 
   2  -5  11      169.58      227.57    198.82 o 
   3  -5  11      406.83      386.60     92.25 o 
   4  -5  11     4933.07     5369.60    339.60 o 
   5  -5  11       19.03     -233.14    233.14 o 
   6  -5  11      852.52     1079.36    133.35 o 
  -8  -4  11       36.81      106.90    151.60 o 
  -7  -4  11      736.35      680.08     99.68 o 
  -6  -4  11     1212.42     1197.08    155.32 o 
  -5  -4  11       33.84     -110.07    209.97 o 
  -4  -4  11     1047.59     1429.13    159.58 o 
  -3  -4  11      340.04      -10.27    193.36 o 
  -2  -4  11      679.09      653.19     89.85 o 
  -1  -4  11        4.26     -139.91    181.44 o 
   0  -4  11        6.35       51.39     92.59 o 
   1  -4  11      917.51     1095.76    145.15 o 
   2  -4  11       29.76      164.06    175.21 o 
   3  -4  11      230.15       34.32    206.69 o 
   4  -4  11      338.86      489.02     89.96 o 
   5  -4  11      934.39      821.19    109.52 o 
   6  -4  11       89.46      214.56     93.67 o 
   7  -4  11        8.79     -217.73    217.73 o 
  -8  -3  11      116.72      111.71    179.91 o 
  -7  -3  11        0.25      117.94    191.50 o 
  -6  -3  11      349.78        8.85    198.93 o 
  -5  -3  11      868.79      790.04    105.48 o 
  -4  -3  11       29.75     -171.82    181.88 o 
  -3  -3  11      137.72      193.58    164.06 o 
  -2  -3  11     1349.60     1778.25    214.56 o 
  -1  -3  11     1107.69     1270.75    142.20 o 
   0  -3  11     1246.50     1556.42    123.36 o 
   1  -3  11      939.94     1014.77    121.44 o 
   2  -3  11      236.16      126.35    189.31 o 
   3  -3  11        8.10       51.48    179.69 o 
   4  -3  11      186.20      180.90    179.37 o 
   5  -3  11      586.14      645.98     94.22 o 
   6  -3  11        1.66       22.73    205.05 o 
   7  -3  11      168.22      339.82    101.54 o 
  -9  -2  11      747.92      736.92    102.85 o 
  -8  -2  11      298.50      277.30     92.47 o 
  -7  -2  11       66.07      123.51    179.37 o 
  -6  -2  11      863.55      921.64    116.30 o 
  -5  -2  11      765.88      742.60     95.64 o 
  -4  -2  11        2.75      168.54    163.08 o 
  -3  -2  11        9.16     -174.99    174.99 o 
  -2  -2  11       21.70       34.54    163.84 o 
  -1  -2  11       51.92       35.20    167.89 o 
   0  -2  11     1516.69     1802.35    152.78 o 
   1  -2  11       34.03      -46.89    162.53 o 
   2  -2  11      718.21      624.34     85.91 o 
   3  -2  11      130.68     -177.29    177.29 o 
   4  -2  11      790.85     1027.55    138.38 o 
   5  -2  11      187.71       74.76    206.25 o 
   6  -2  11      434.74      502.79     92.69 o 
   7  -2  11        2.15      -88.32    219.59 o 
 -10  -1  11       65.73      120.12    204.51 o 
  -9  -1  11      181.16      244.29    200.57 o 
  -8  -1  11      440.32      547.06     87.77 o 
  -7  -1  11      527.20      442.57     85.69 o 
  -6  -1  11      725.79      800.31    107.99 o 
  -5  -1  11     2059.92     1897.60    217.18 o 
  -4  -1  11      599.99      635.49     85.26 o 
  -3  -1  11       90.18      266.48     68.20 o 
  -2  -1  11      608.89      798.78    101.54 o 
  -1  -1  11      388.30      368.24     74.44 o 
   0  -1  11     7099.49     8631.45    225.88 o 
   1  -1  11     5750.55     6808.68    292.17 o 
   2  -1  11      194.63      169.20    182.75 o 
   3  -1  11      307.37      158.60    189.64 o 
   4  -1  11      227.64      221.67     84.05 o 
   5  -1  11     1191.66     1824.81    222.87 o 
   6  -1  11        4.32      169.75    179.58 o 
   7  -1  11      280.04     -109.08    215.22 o 
   8  -1  11      126.36      -91.16    248.34 o 
 -10   0  11      184.63      -35.52    222.10 o 
  -9   0  11      250.89      188.00    182.64 o 
  -8   0  11      191.50      159.80     79.46 o 
  -7   0  11        3.99     -182.97    182.97 o 
  -6   0  11     4489.39     4054.15    272.27 o 
  -5   0  11     3636.68     4083.33    261.67 o 
  -4   0  11      399.78      339.17     76.73 o 
  -3   0  11       18.49     -107.66    154.23 o 
  -2   0  11     2108.04     2177.64    223.74 o 
  -1   0  11     3867.74     4176.35    253.58 o 
   0   0  11        4.21        8.67    155.48 o 
   1   0  11      364.56      367.04     73.45 o 
   2   0  11       42.49      131.16    153.68 o 
   3   0  11      399.29      479.29     77.93 o 
   4   0  11       37.52     -166.14    182.64 o 
   5   0  11      271.64      402.02     82.74 o 
   6   0  11      599.34      529.13     94.77 o 
   7   0  11      521.18      550.67    103.07 o 
   8   0  11      373.37      389.01    102.31 o 
 -11   1  11      136.98      147.34    222.87 o 
 -10   1  11      200.01      283.09    196.53 o 
  -9   1  11      151.74      448.80     88.64 o 
  -8   1  11        1.01       40.44    166.25 o 
  -7   1  11     1592.89     1023.62    119.91 o 
  -6   1  11        0.02     -145.70    166.91 o 
  -5   1  11     2976.19     3053.15    226.37 o 
  -4   1  11      285.52      338.29     71.37 o 
  -3   1  11     2020.97     1886.24    199.04 o 
  -2   1  11      231.78      187.13     71.81 o 
  -1   1  11      930.71      841.08    105.70 o 
   0   1  11      625.38      634.15     87.17 o 
   1   1  11       12.91      -57.82    167.89 o 
   2   1  11      269.36       -7.65    166.03 o 
   3   1  11      515.42      640.95     87.11 o 
   4   1  11      804.28      787.85    102.74 o 
   5   1  11      758.61      812.12    103.73 o 
   6   1  11       48.13     -134.88    180.57 o 
   7   1  11        0.36     -144.83    210.63 o 
   8   1  11      142.97       67.22    232.49 o 
 -11   2  11      872.67      863.27    117.61 o 
 -10   2  11      154.68      262.87    184.94 o 
  -9   2  11       11.27     -183.63    183.63 o 
  -8   2  11       34.57     -168.22    168.22 o 
  -7   2  11      319.76      250.08    167.45 o 
  -6   2  11      106.77      -20.00    174.01 o 
  -5   2  11      711.49      703.14     94.55 o 
  -4   2  11      194.09      -19.35    115.75 o 
  -3   2  11      312.08      196.53    166.80 o 
  -2   2  11     2550.09     2189.99    208.99 o 
  -1   2  11      860.69      687.51     87.77 o 
   0   2  11      172.19      131.26     65.43 o 
   1   2  11        2.99      -16.50    151.71 o 
   2   2  11        3.40      199.04    147.45 o 
   3   2  11       67.95     -169.97    169.97 o 
   4   2  11       20.28      175.65    162.10 o 
   5   2  11      253.05      218.50    182.86 o 
   6   2  11      144.27      238.06    203.08 o 
   7   2  11      196.07      147.34    146.57 o 
 -11   3  11       17.83     -127.88    213.25 o 
 -10   3  11        8.14       59.02    186.91 o 
  -9   3  11      689.09      735.17     97.50 o 
  -8   3  11      220.24       71.81    182.21 o 
  -7   3  11      233.38      178.38    123.07 o 
  -6   3  11      609.27      435.35     79.68 o 
  -5   3  11      881.55      574.82     78.37 o 
  -4   3  11      952.25      813.32    103.07 o 
  -3   3  11      581.30      400.92     72.36 o 
  -2   3  11        0.78      202.76    157.83 o 
  -1   3  11      278.28      362.34     76.18 o 
   0   3  11      127.47       78.43    111.76 o 
   1   3  11       43.42      224.29    159.58 o 
   2   3  11      306.25      183.19    183.19 o 
   3   3  11        1.55        0.00    166.69 o 
   4   3  11       38.90      127.77    181.99 o 
   5   3  11     3244.24     3476.92    270.52 o 
   6   3  11     3117.75     2913.79    275.66 o 
   7   3  11       13.68      123.95    202.32 o 
 -11   4  11       76.82      216.64    205.60 o 
 -10   4  11     1887.73     2250.21    250.08 o 
  -9   4  11     2016.56     2277.10    236.09 o 
  -8   4  11        9.57      142.53    156.63 o 
  -7   4  11      336.22        8.42    169.97 o 
  -6   4  11       14.58      167.89    163.08 o 
  -5   4  11     1828.78     1673.10    196.53 o 
  -4   4  11     3676.72     3391.22    229.54 o 
  -3   4  11      781.74      899.45    121.76 o 
  -2   4  11       22.99       46.45    162.21 o 
  -1   4  11     1533.45     1849.62    204.94 o 
   0   4  11      149.31       97.77    121.71 o 
   1   4  11        0.09     -164.72    164.72 o 
   2   4  11        1.43      -81.54    178.60 o 
   3   4  11      283.31      328.35     80.67 o 
   4   4  11     3092.25     3292.63    267.90 o 
   5   4  11      705.00      648.60     92.58 o 
   6   4  11     1059.75     1122.87    138.71 o 
   7   4  11      601.32      665.76    101.54 o 
 -11   5  11     4180.87     4326.53    331.41 o 
 -10   5  11      218.27      315.45     88.64 o 
  -9   5  11      650.52      946.23    119.47 o 
  -8   5  11      225.91      132.91    187.78 o 
  -7   5  11      410.34      -26.45    178.05 o 
  -6   5  11      324.40      -28.97    167.34 o 
  -5   5  11        1.75      129.85    151.06 o 
  -4   5  11     1437.90     1448.15    200.79 o 
  -3   5  11        0.65     -173.57    173.57 o 
  -2   5  11     2045.42     1921.65    223.09 o 
  -1   5  11      692.10      784.79    106.68 o 
   0   5  11     2785.44     3162.26    342.39 o 
   1   5  11      208.97      211.06    166.80 o 
   2   5  11      849.97     1013.24    140.45 o 
   3   5  11      112.79       78.59    197.51 o 
   4   5  11     1009.89     1438.86    152.91 o 
   5   5  11     1930.41     2239.83    265.82 o 
   6   5  11      357.46      294.24    217.62 o 
   7   5  11       79.83      -12.13    216.53 o 
 -11   6  11      277.40      460.93     92.80 o 
 -10   6  11     1505.39     1487.94    174.77 o 
  -9   6  11      116.31       -2.19    198.82 o 
  -8   6  11       11.68        0.00    180.57 o 
  -7   6  11      134.41     -116.63    187.34 o 
  -6   6  11      598.30      666.64     92.69 o 
  -5   6  11      539.61      211.61    165.27 o 
  -4   6  11      879.35      747.41     95.31 o 
  -3   6  11       14.64      -70.06    173.46 o 
  -2   6  11       55.84       40.11    176.09 o 
  -1   6  11     2322.39     2406.08    227.13 o 
   0   6  11      311.35      221.33    125.81 o 
   1   6  11        2.56       74.33    158.05 o 
   2   6  11      379.05       11.04    205.27 o 
   3   6  11     1376.31     1591.67    224.73 o 
   4   6  11      649.18      423.55     94.33 o 
   5   6  11      306.88      -70.72    210.19 o 
   6   6  11      173.64       64.71    226.04 o 
 -11   7  11      636.06      655.60    102.64 o 
 -10   7  11      254.61      255.77    209.97 o 
  -9   7  11        2.68      118.48    133.68 o 
  -8   7  11      885.77     1224.74    147.67 o 
  -7   7  11      362.93      178.16    195.00 o 
  -6   7  11       25.66       78.59    183.19 o 
  -5   7  11       62.62       36.83    162.21 o 
  -4   7  11      279.75      309.44     73.34 o 
  -3   7  11      876.81      557.01     84.82 o 
  -2   7  11      159.89      -18.91    175.54 o 
  -1   7  11      159.23     -151.38    185.49 o 
   0   7  11       14.59      -23.59    120.26 o 
   1   7  11       12.63      -18.36    177.07 o 
   2   7  11      299.32      194.89    201.55 o 
   3   7  11        2.05      172.92    178.93 o 
   4   7  11       10.81     -140.78    209.75 o 
   5   7  11       13.91       98.92    203.85 o 
   6   7  11      507.43      247.02    165.27 o 
 -11   8  11      207.75      107.23    223.52 o 
 -10   8  11       19.71     -225.05    225.05 o 
  -9   8  11       91.18      268.56    194.89 o 
  -8   8  11      114.28      184.39    202.87 o 
  -7   8  11      769.46      741.95    103.07 o 
  -6   8  11      105.86      -92.14    185.81 o 
  -5   8  11       66.37       30.06    181.22 o 
  -4   8  11      821.84      564.66     88.97 o 
  -3   8  11      381.82      -57.71    195.54 o 
  -2   8  11      408.62      389.99     85.69 o 
  -1   8  11      222.73       97.39    199.26 o 
   0   8  11     3385.31     3715.40    190.62 o 
   1   8  11     2277.04     2564.79    245.28 o 
   2   8  11       23.58      -54.10    195.00 o 
   3   8  11        6.57       67.88    177.51 o 
   4   8  11      258.49      305.72    211.28 o 
   5   8  11      193.03       63.94    229.86 o 
 -10   9  11     1173.97     1085.70    150.40 o 
  -9   9  11      152.04      171.28    209.75 o 
  -8   9  11      307.18      262.33    213.47 o 
  -7   9  11      144.83      206.80    189.86 o 
  -6   9  11     1570.93     1718.68    239.26 o 
  -5   9  11      651.31      616.47     91.05 o 
  -4   9  11       30.77     -138.92    177.07 o 
  -3   9  11      551.84      228.22    194.78 o 
  -2   9  11      236.38      263.20    180.35 o 
  -1   9  11     4075.77     4181.48    264.95 o 
   0   9  11       10.35      -56.73    227.13 o 
   1   9  11     2032.95     2087.57    259.59 o 
   2   9  11       16.39      136.85    178.93 o 
   3   9  11      855.30     1052.58    128.87 o 
   4   9  11        6.68       89.52    213.03 o 
  -9  10  11      888.80     1038.38    143.19 o 
  -8  10  11      222.71      168.76     93.89 o 
  -7  10  11     1209.47     1359.51    177.51 o 
  -6  10  11      468.35      823.38    116.95 o 
  -5  10  11     1573.46     2048.77    230.30 o 
  -4  10  11      411.51      395.89     90.61 o 
  -3  10  11      196.08      171.71    190.73 o 
  -2  10  11      147.29      129.85    193.03 o 
  -1  10  11      629.29      628.71     96.84 o 
   0  10  11     2248.13     2750.22    185.94 o 
   1  10  11      141.84      -23.61    209.64 o 
   2  10  11       78.29      -12.35    152.48 o 
   3  10  11      177.28     -229.86    229.86 o 
  -9  11  11        4.14      -38.80    206.80 o 
  -8  11  11       44.85      217.08    215.11 o 
  -7  11  11     1004.50     1221.46    144.39 o 
  -6  11  11      843.75     1247.91    161.00 o 
  -5  11  11       20.51      164.17    190.08 o 
  -4  11  11       16.53     -186.36    186.36 o 
  -3  11  11      698.54      955.41    129.09 o 
  -2  11  11       23.84     -185.16    212.16 o 
  -1  11  11       29.05       94.98    182.54 o 
   0  11  11      347.04      394.30    142.97 o 
   1  11  11       69.27       13.66    203.96 o 
   2  11  11        6.63        1.20    226.91 o 
  -7  12  11      221.72      304.08     95.97 o 
  -6  12  11        3.43       64.60    210.74 o 
  -5  12  11       42.81       23.94    215.33 o 
  -4  12  11       45.48       23.83    145.59 o 
  -3  12  11      387.38      528.59    100.45 o 
  -2  12  11      103.95      123.29    223.63 o 
  -1  12  11      134.66      141.00    205.49 o 
   0  12  11      140.31       89.35    160.83 o 
   0  -7  12        8.74     -124.45    162.32 o 
  -4  -6  12      260.27      107.23    232.38 o 
  -3  -6  12      431.34      635.70    104.93 o 
  -2  -6  12       80.65      216.31    153.13 o 
  -1  -6  12       19.79      210.63    197.29 o 
   0  -6  12      195.02      175.39    152.94 o 
   1  -6  12       39.40      -13.77    230.52 o 
   2  -6  12       70.77      127.67    211.83 o 
   3  -6  12      448.14      561.71    104.06 o 
  -5  -5  12      239.26      -51.48    232.16 o 
  -4  -5  12      521.64      222.98    222.98 o 
  -3  -5  12      275.66      455.03     90.94 o 
  -2  -5  12      356.96      503.89     93.34 o 
  -1  -5  12        0.02       36.94    198.28 o 
   0  -5  12       93.70       93.26    138.26 o 
   1  -5  12      105.21      207.24     88.43 o 
   2  -5  12      464.17      552.63     98.37 o 
   3  -5  12      565.53      320.26    242.65 o 
   4  -5  12     1158.38     1424.21    194.45 o 
   5  -5  12     2121.49     2651.90    283.53 o 
  -7  -4  12      228.49      292.93    220.35 o 
  -6  -4  12      806.83      742.60    101.76 o 
  -5  -4  12     1131.95     1234.90    169.42 o 
  -4  -4  12      281.80      347.91     89.96 o 
  -3  -4  12      577.17      419.07     91.05 o 
  -2  -4  12     1174.03     1145.93    154.12 o 
  -1  -4  12      895.09      713.42     95.53 o 
   0  -4  12       29.64       72.25    132.91 o 
   1  -4  12        8.92      -57.27    186.25 o 
   2  -4  12      192.96      178.49     91.49 o 
   3  -4  12     2177.50     1568.27    179.80 o 
   4  -4  12     1006.78     1093.03    136.30 o 
   5  -4  12      547.99      638.66    106.24 o 
  -7  -3  12      642.12      508.80     99.47 o 
  -6  -3  12      509.63      494.92     93.56 o 
  -5  -3  12     1112.91      957.71    126.68 o 
  -4  -3  12      173.07     -182.64    182.64 o 
  -3  -3  12     1391.76     1868.09    225.27 o 
  -2  -3  12      406.90      365.07     82.74 o 
  -1  -3  12      430.30      455.57     81.43 o 
   0  -3  12      157.21      212.92     68.25 o 
   1  -3  12      239.55      331.51     84.93 o 
   2  -3  12       13.12      247.35    193.25 o 
   3  -3  12        2.34     -121.44    191.17 o 
   4  -3  12        8.41       76.62    138.16 o 
   5  -3  12       71.57      135.75    211.50 o 
   6  -3  12       18.82       24.81    213.80 o 
  -8  -2  12       16.55      178.60    192.48 o 
  -7  -2  12      359.51      452.95     91.92 o 
  -6  -2  12      641.56      589.80     87.22 o 
  -5  -2  12      279.60      247.57    180.46 o 
  -4  -2  12        5.27       61.21    166.25 o 
  -3  -2  12       25.32      208.44     74.87 o 
  -2  -2  12      718.97      651.33     86.57 o 
  -1  -2  12      712.02     1037.61    132.58 o 
   0  -2  12        0.81       -2.93    157.51 o 
   1  -2  12     1288.60     1680.97    225.05 o 
   2  -2  12     1073.48      449.56     91.27 o 
   3  -2  12       60.67     -138.16    201.34 o 
   4  -2  12      111.98     -212.48    212.48 o 
   5  -2  12      181.99      308.01     89.74 o 
   6  -2  12       11.98      -10.27    222.32 o 
  -9  -1  12      133.94      240.36     96.62 o 
  -8  -1  12      181.74     -119.36    197.73 o 
  -7  -1  12       45.86      170.07    196.64 o 
  -6  -1  12     1796.03     1734.52    243.09 o 
  -5  -1  12      748.31      769.38    100.67 o 
  -4  -1  12      410.21      399.28     82.41 o 
  -3  -1  12        5.03       -7.76    168.65 o 
  -2  -1  12     1075.45     1255.67    141.44 o 
  -1  -1  12     1357.54     1409.46    142.09 o 
   0  -1  12       55.32      -54.72    117.25 o 
   1  -1  12      159.31      193.68    144.39 o 
   2  -1  12       40.00      178.49    127.01 o 
   3  -1  12      298.93      382.01     86.35 o 
   4  -1  12      168.08      -12.02    195.21 o 
   5  -1  12      303.49      403.00     90.83 o 
   6  -1  12      213.02      255.22     92.91 o 
   7  -1  12      284.30      200.13    235.22 o 
  -9   0  12      264.12      414.15     89.96 o 
  -8   0  12       10.89      -57.27    200.35 o 
  -7   0  12      594.27      520.61     88.97 o 
  -6   0  12       27.51      -94.11    181.99 o 
  -5   0  12     2517.32     2777.38    248.55 o 
  -4   0  12      113.66      130.84    168.11 o 
  -3   0  12      493.88      368.57     77.28 o 
  -2   0  12        0.18       65.36    164.94 o 
  -1   0  12     7423.40     6623.52    303.97 o 
   0   0  12     2917.17     1288.76    400.87 o 
   1   0  12      802.35      340.70     85.04 o 
   2   0  12       89.47       77.82    162.31 o 
   3   0  12        5.73      174.23    123.40 o 
   4   0  12     1098.58     1195.99    160.57 o 
   5   0  12      573.51      553.84     92.36 o 
   6   0  12        9.66     -109.30    202.43 o 
   7   0  12       41.60      160.13    227.57 o 
 -10   1  12      178.01       90.07    221.56 o 
  -9   1  12      272.46      380.15     94.66 o 
  -8   1  12       68.91      -22.63    201.12 o 
  -7   1  12     2870.89     3280.39    263.09 o 
  -6   1  12     2017.30     1782.51    219.37 o 
  -5   1  12      565.42      183.19    168.76 o 
  -4   1  12        6.23       46.78    154.01 o 
  -3   1  12      790.48      214.12    164.28 o 
  -2   1  12     2516.90      771.24    106.13 o 
  -1   1  12       96.90      131.93    155.65 o 
   0   1  12      635.14      358.71     52.31 o 
   1   1  12      116.63      203.08    156.08 o 
   2   1  12     1124.01     1143.74    140.89 o 
   3   1  12        6.31      -28.64    164.72 o 
   4   1  12        0.91      203.85    161.77 o 
   5   1  12       57.27      170.18    186.47 o 
   6   1  12       11.74      -60.12    198.93 o 
   7   1  12      197.95     -142.31    220.90 o 
 -10   2  12     1270.20     1579.10    171.61 o 
  -9   2  12      183.24      124.28    139.47 o 
  -8   2  12     2095.90     2189.77    237.41 o 
  -7   2  12       86.47     -190.51    190.51 o 
  -6   2  12      578.65      264.73    191.39 o 
  -5   2  12       17.56       92.58    168.00 o 
  -4   2  12      109.21      196.64    168.00 o 
  -3   2  12      287.04       26.45    178.60 o 
  -2   2  12       68.38       69.74    157.40 o 
  -1   2  12     1743.20     1487.50    203.74 o 
   0   2  12      665.73      434.60    236.15 o 
   1   2  12      365.27      349.77     73.01 o 
   2   2  12      112.72      302.33     74.11 o 
   3   2  12     1304.41     1142.43    152.04 o 
   4   2  12      242.06      171.50    194.12 o 
   5   2  12      248.03      289.87     89.85 o 
   6   2  12      166.75      184.39    200.90 o 
   7   2  12       24.49      186.36    222.98 o 
 -10   3  12       34.39     -163.84    200.90 o 
  -9   3  12      139.86      -10.71    184.61 o 
  -8   3  12      731.10      848.63    102.09 o 
  -7   3  12      557.15      360.29    177.07 o 
  -6   3  12        2.03       39.68    170.51 o 
  -5   3  12      739.13        9.29    163.84 o 
  -4   3  12     2292.77      411.09     75.86 o 
  -3   3  12      547.85      192.81    175.32 o 
  -2   3  12     1294.52     1232.06    134.77 o 
  -1   3  12      169.63      140.13    175.21 o 
   0   3  12       81.32      171.45    115.31 o 
   1   3  12       17.05       -9.29    162.97 o 
   2   3  12      698.02      773.75    109.85 o 
   3   3  12      110.36      123.29    183.41 o 
   4   3  12      152.19      118.37    183.85 o 
   5   3  12      189.71      222.32    192.92 o 
   6   3  12       32.84     -200.57    210.19 o 
 -10   4  12       80.24       86.13    185.71 o 
  -9   4  12        2.66      129.20    189.64 o 
  -8   4  12      231.28      205.93    188.00 o 
  -7   4  12      664.28      194.78    183.85 o 
  -6   4  12      221.91      155.87    173.68 o 
  -5   4  12      111.61       92.80    160.24 o 
  -4   4  12      919.43     -137.17    174.45 o 
  -3   4  12        0.96      129.52     93.34 o 
  -2   4  12     2022.41     2558.56    208.22 o 
  -1   4  12       94.67      203.19    168.22 o 
   0   4  12     1121.03      869.17     77.56 o 
   1   4  12      985.58     1052.58    127.99 o 
   2   4  12      422.39      394.91     80.99 o 
   3   4  12        1.13       77.17    123.29 o 
   4   4  12      818.34      924.92    123.07 o 
   5   4  12     3018.30     3342.91    300.36 o 
   6   4  12      347.33      408.57     97.39 o 
 -10   5  12     1909.70     2086.48    268.88 o 
  -9   5  12       52.20       36.73    189.31 o 
  -8   5  12      107.16       64.38    178.93 o 
  -7   5  12      265.80      302.11     82.30 o 
  -6   5  12       83.87      195.65    166.58 o 
  -5   5  12      483.73      -29.18    168.54 o 
  -4   5  12       34.78      -17.38    163.95 o 
  -3   5  12      112.08      -10.82    159.04 o 
  -2   5  12     1485.86     1077.40    129.96 o 
  -1   5  12     3526.03     3039.93    240.68 o 
   0   5  12       63.24      134.66    120.74 o 
   1   5  12      706.73      482.68     80.45 o 
   2   5  12      275.71      213.91    184.94 o 
   3   5  12     3413.23     3206.07    281.24 o 
   4   5  12      173.84      204.51    183.30 o 
   5   5  12      361.67      220.79    217.51 o 
   6   5  12      175.71      312.61    215.54 o 
 -10   6  12        3.67      174.45    197.40 o 
  -9   6  12      219.13      106.57    204.07 o 
  -8   6  12      723.39      633.63     92.91 o 
  -7   6  12      714.67      676.47     90.39 o 
  -6   6  12       47.32      118.27    164.28 o 
  -5   6  12      271.88     -170.84    170.84 o 
  -4   6  12      165.07       74.22    175.98 o 
  -3   6  12      515.17      120.78     99.57 o 
  -2   6  12      646.01      459.29     80.45 o 
  -1   6  12      260.03      121.44    185.16 o 
   0   6  12      474.22      454.67     60.11 o 
   1   6  12       75.24       69.84     91.27 o 
   2   6  12      468.18      514.16     88.43 o 
   3   6  12      303.29      268.01    180.79 o 
   4   6  12     1364.59     1450.56    170.29 o 
   5   6  12        3.58     -162.64    192.92 o 
 -10   7  12      339.32      102.85    212.16 o 
  -9   7  12      228.28      317.09     92.14 o 
  -8   7  12      447.38      361.35     91.16 o 
  -7   7  12     1048.28     1170.19    152.37 o 
  -6   7  12      409.72      144.06    203.85 o 
  -5   7  12        3.17      217.62    168.76 o 
  -4   7  12      135.31     -177.62    177.62 o 
  -3   7  12      161.35      -76.29    185.92 o 
  -2   7  12      525.58       98.04    180.46 o 
  -1   7  12      550.45      269.10     86.90 o 
   0   7  12      483.70      434.20    136.79 o 
   1   7  12      328.19      393.93     83.94 o 
   2   7  12      552.86      595.81     91.49 o 
   3   7  12     1132.72     1340.38    162.10 o 
   4   7  12       20.16      272.16    204.83 o 
   5   7  12        5.44       40.66    210.74 o 
 -10   8  12      175.82     -144.50    223.96 o 
  -9   8  12        0.89      -24.59    209.97 o 
  -8   8  12      291.70      331.73     90.28 o 
  -7   8  12      180.84      278.94    200.35 o 
  -6   8  12       69.79      134.66     89.85 o 
  -5   8  12       69.09      124.06    172.92 o 
  -4   8  12        1.21      214.67    176.20 o 
  -3   8  12       17.68       41.54    173.57 o 
  -2   8  12        0.39      -61.32    193.90 o 
  -1   8  12      813.07      858.35    116.19 o 
   0   8  12        1.23     -135.33    135.33 o 
   1   8  12      220.66      131.60    114.77 o 
   2   8  12       54.18       71.37    175.32 o 
   3   8  12       62.61      -35.74    204.61 o 
   4   8  12       51.36      259.05    209.75 o 
  -9   9  12      735.37      992.58    133.24 o 
  -8   9  12      163.28      147.23    205.16 o 
  -7   9  12      204.16      287.36     90.17 o 
  -6   9  12      777.74     1189.65    156.74 o 
  -5   9  12     1494.86     1765.89    174.67 o 
  -4   9  12      122.28      118.70    186.47 o 
  -3   9  12      402.41      436.45     84.71 o 
  -2   9  12       69.16     -151.60    192.48 o 
  -1   9  12      783.41      622.04     93.89 o 
   0   9  12     3029.22     3259.54    201.14 o 
   1   9  12       91.45       58.80    190.95 o 
   2   9  12      140.47      172.37    203.08 o 
   3   9  12      462.73      514.82    103.62 o 
  -9  10  12      137.49      -25.36    221.34 o 
  -8  10  12      284.50      245.06     97.17 o 
  -7  10  12     1716.03     2376.68    264.29 o 
  -6  10  12     1712.26     1927.12    242.54 o 
  -5  10  12       25.43      -90.61    189.31 o 
  -4  10  12       17.12      102.20    174.12 o 
  -3  10  12      571.40      623.35     91.70 o 
  -2  10  12      607.50      750.91    103.84 o 
  -1  10  12      168.59       82.30    213.91 o 
   0  10  12      190.26       56.25    129.91 o 
   1  10  12      364.97      584.77     96.62 o 
   2  10  12      552.35      479.51    105.59 o 
  -8  11  12      359.10      355.02    108.97 o 
  -7  11  12      284.63       51.48    210.52 o 
  -6  11  12     2097.26     3192.95    288.67 o 
  -5  11  12      359.05       24.59    222.21 o 
  -4  11  12      226.36      244.95    198.93 o 
  -3  11  12        0.38       98.70    199.04 o 
  -2  11  12      377.16      197.40    165.70 o 
  -1  11  12      178.10      299.60    222.32 o 
   0  11  12      205.06       32.54    160.01 o 
  -6  12  12      213.45      239.70    235.22 o 
  -5  12  12      118.65      212.27    228.55 o 
  -4  12  12      411.86      207.46    240.68 o 
  -3  12  12      871.69     1052.48    148.21 o 
  -2  12  12      196.37      416.33    102.42 o 
  -3  -5  13      122.06      259.27    213.25 o 
  -2  -5  13     1362.68     2027.24    246.15 o 
  -1  -5  13      169.96      153.79    132.04 o 
   0  -5  13       18.58       40.05    285.99 o 
   1  -5  13        0.52     -205.05    213.69 o 
   2  -5  13      172.36      142.20    232.27 o 
  -5  -4  13      615.97      298.18    228.44 o 
  -4  -4  13       23.91      228.99    192.92 o 
  -3  -4  13     2506.89     2546.53    258.39 o 
  -2  -4  13      902.91      725.11    100.01 o 
  -1  -4  13     1022.02     1378.31    162.53 o 
   0  -4  13        1.32      193.48    136.96 o 
   1  -4  13      405.41      159.14    230.63 o 
   2  -4  13      271.40      223.09    212.59 o 
   3  -4  13      133.98      192.70    238.83 o 
   4  -4  13      846.14      147.23    272.60 o 
  -6  -3  13      444.44      363.43    101.10 o 
  -5  -3  13       11.32      197.73    142.20 o 
  -4  -3  13      486.42      321.24    215.98 o 
  -3  -3  13      711.86      211.72    214.89 o 
  -2  -3  13     4946.42     4759.26    293.15 o 
  -1  -3  13       64.59       11.37    174.23 o 
   0  -3  13      883.97      730.70     98.75 o 
   1  -3  13      680.90      641.17     98.15 o 
   2  -3  13     1241.15     1569.48    193.14 o 
   3  -3  13      923.53      891.25    121.33 o 
   4  -3  13       14.95      166.80    231.50 o 
  -7  -2  13       65.29       94.44    116.95 o 
  -6  -2  13        0.59        1.09    210.08 o 
  -5  -2  13        9.46      188.77    185.60 o 
  -4  -2  13      614.63      136.19    217.08 o 
  -3  -2  13      837.49      766.87    101.54 o 
  -2  -2  13        3.06      -55.31    175.43 o 
  -1  -2  13      206.20      119.25    177.84 o 
   0  -2  13      482.19      416.29     60.01 o 
   1  -2  13     1728.64     1554.94    166.03 o 
   2  -2  13       59.54     -160.57    196.74 o 
   3  -2  13       25.75      -94.44    203.85 o 
   4  -2  13        3.63      -61.65    207.57 o 
   5  -2  13       15.48      -78.92    215.65 o 
  -8  -1  13      192.81      103.29    207.89 o 
  -7  -1  13      422.68      438.85     93.67 o 
  -6  -1  13       68.42      129.74    181.11 o 
  -5  -1  13       37.64       34.54    174.88 o 
  -4  -1  13       21.91      237.95    169.53 o 
  -3  -1  13      188.17      160.67    128.87 o 
  -2  -1  13       11.13      208.11    162.53 o 
  -1  -1  13      709.44      550.99     82.52 o 
   0  -1  13       70.65     -103.90    152.59 o 
   1  -1  13      698.32      343.65     78.59 o 
   2  -1  13      152.18       86.24    195.87 o 
   3  -1  13       32.54      -92.69    172.70 o 
   4  -1  13      136.34      238.83    198.71 o 
   5  -1  13       78.11     -226.26    226.26 o 
  -8   0  13      712.84      323.97    243.31 o 
  -7   0  13      898.75     1250.42    127.01 o 
  -6   0  13      414.71      352.06     86.68 o 
  -5   0  13      281.74      -10.82    186.91 o 
  -4   0  13       23.64      114.22    169.64 o 
  -3   0  13      377.70      319.49     81.54 o 
  -2   0  13      772.08      781.95    109.41 o 
  -1   0  13       52.18      112.69    172.48 o 
   0   0  13      492.88      185.20    118.45 o 
   1   0  13      156.93       82.63    170.29 o 
   2   0  13      479.84      552.42     82.85 o 
   3   0  13      137.86      189.97     83.73 o 
   4   0  13      108.23      260.36     86.46 o 
   5   0  13        4.27     -207.46    207.46 o 
   6   0  13        0.40     -186.47    229.86 o 
  -9   1  13       84.68     -195.65    214.45 o 
  -8   1  13     1592.18     1829.18    235.00 o 
  -7   1  13       18.42      159.91    162.97 o 
  -6   1  13      968.49     1323.87    151.93 o 
  -5   1  13       83.47      -85.69    166.14 o 
  -4   1  13       55.33     -160.57    160.57 o 
  -3   1  13      595.53      118.48    165.27 o 
  -2   1  13      113.41     -178.27    178.27 o 
  -1   1  13     1771.77      824.36    110.18 o 
   0   1  13       25.52     -119.47    119.47 o 
   1   1  13     1207.26     1057.28    141.33 o 
   2   1  13      432.11      501.04     84.16 o 
   3   1  13     1305.71     1287.15    168.33 o 
   4   1  13      213.88      153.57     90.50 o 
   5   1  13        8.81       11.48    205.05 o 
   6   1  13      130.65      266.48    232.71 o 
  -9   2  13      371.61      343.21     94.66 o 
  -8   2  13     2348.81     2667.64    253.36 o 
  -7   2  13     3660.64     4278.00    282.98 o 
  -6   2  13        7.63      129.41    123.07 o 
  -5   2  13      166.14      185.16    174.56 o 
  -4   2  13      364.11       88.86    168.44 o 
  -3   2  13      649.73      -39.13    162.97 o 
  -2   2  13     1105.55      272.60    183.41 o 
  -1   2  13        7.12       19.46    167.67 o 
   0   2  13     1381.35      823.14     74.07 o 
   1   2  13      185.09       72.25    169.64 o 
   2   2  13     2120.68     1994.45    232.49 o 
   3   2  13        2.84      168.33    173.03 o 
   4   2  13      485.24      522.25     87.00 o 
   5   2  13       92.70      310.97    214.45 o 
   6   2  13      566.20      743.15    101.98 o 
  -9   3  13     1862.62     1833.33    180.24 o 
  -8   3  13      852.30     1104.07    144.61 o 
  -7   3  13      278.01       78.81    200.02 o 
  -6   3  13      184.76      272.71     81.76 o 
  -5   3  13      523.74     -177.84    177.84 o 
  -4   3  13      200.37       68.31    120.78 o 
  -3   3  13      536.52     -154.44    172.04 o 
  -2   3  13       32.28      -28.20    157.83 o 
  -1   3  13       20.00       97.39    179.47 o 
   0   3  13       82.13       89.36     68.09 o 
   1   3  13       12.96     -163.74    166.91 o 
   2   3  13      321.87      143.08    106.02 o 
   3   3  13      635.70      522.90     93.56 o 
   4   3  13        9.44      -94.77    189.64 o 
   5   3  13      106.51      137.39     99.14 o 
 -10   4  13       79.70     -104.60    211.17 o 
  -9   4  13       32.83      -99.03    200.46 o 
  -8   4  13      396.35      549.25     94.00 o 
  -7   4  13      210.12      134.55    187.34 o 
  -6   4  13      441.35      468.47     85.91 o 
  -5   4  13       82.44      224.51    162.64 o 
  -4   4  13      692.85      167.56     75.31 o 
  -3   4  13      129.15     -107.34    164.17 o 
  -2   4  13      175.43       77.93    164.06 o 
  -1   4  13     1048.16      493.50     86.68 o 
   0   4  13      123.42      107.42    123.77 o 
   1   4  13      150.08      179.69     76.51 o 
   2   4  13      981.87     1114.89    127.01 o 
   3   4  13      626.90      295.99    216.64 o 
   4   4  13      245.50      287.36    209.10 o 
   5   4  13        0.04       38.47    214.45 o 
 -10   5  13        3.90     -130.94    202.43 o 
  -9   5  13        2.84     -161.00    193.90 o 
  -8   5  13     1290.79      991.05    130.62 o 
  -7   5  13      644.15      789.49    101.10 o 
  -6   5  13      150.17      213.47    177.18 o 
  -5   5  13      330.64      388.46     82.96 o 
  -4   5  13        8.72     -173.90    173.90 o 
  -3   5  13       16.76     -176.85    176.85 o 
  -2   5  13      378.18       -1.09    186.58 o 
  -1   5  13      473.00      290.96     82.96 o 
   0   5  13      938.21      888.27     75.68 o 
   1   5  13      197.21      255.77    174.45 o 
   2   5  13      448.73      146.25    195.98 o 
   3   5  13     1165.84     1460.17    155.65 o 
   4   5  13     1534.94     1657.14    180.90 o 
   5   5  13       10.88     -103.18    210.30 o 
 -10   6  13      591.60      500.06    105.80 o 
  -9   6  13      114.26     -209.97    209.97 o 
  -8   6  13        0.53       23.61    195.00 o 
  -7   6  13      541.95      608.27     93.02 o 
  -6   6  13      567.04      672.65     88.75 o 
  -5   6  13        9.72      -22.73    171.82 o 
  -4   6  13      377.79      174.56    196.09 o 
  -3   6  13     1160.60      535.91     86.35 o 
  -2   6  13     2988.31     1922.20    159.25 o 
  -1   6  13     1026.22      864.58    118.05 o 
   0   6  13       12.88        2.48    185.16 o 
   1   6  13       34.39      -99.90    198.49 o 
   2   6  13     1597.02     2039.15    237.73 o 
   3   6  13     1482.27     1524.12    168.65 o 
   4   6  13       86.10      141.55    209.42 o 
  -9   7  13        1.12     -215.44    215.44 o 
  -8   7  13      844.90      829.61    118.27 o 
  -7   7  13      522.25      784.68     99.47 o 
  -6   7  13      150.84       24.27    194.56 o 
  -5   7  13      452.70      226.58    213.91 o 
  -4   7  13     2594.50     2693.98    261.34 o 
  -3   7  13     1297.77     1214.13    154.12 o 
  -2   7  13      358.83      283.20     84.71 o 
  -1   7  13       74.18      -64.49    180.35 o 
   0   7  13       16.58       73.94    154.39 o 
   1   7  13      218.21      238.83    194.89 o 
   2   7  13       23.31      -24.92    199.81 o 
   3   7  13      332.13      404.86     91.27 o 
   4   7  13      242.75       80.77    222.87 o 
  -9   8  13       23.26     -157.29    220.90 o 
  -8   8  13        0.59     -210.63    210.63 o 
  -7   8  13      574.05      692.87     98.04 o 
  -6   8  13       29.08      251.94    177.29 o 
  -5   8  13       45.49      213.69    182.32 o 
  -4   8  13       72.59     -207.68    207.68 o 
  -3   8  13     1707.68     1405.85    158.60 o 
  -2   8  13      145.73       79.57    197.29 o 
  -1   8  13       29.09     -200.13    200.13 o 
   0   8  13      316.81      427.68     99.14 o 
   1   8  13      429.91      214.45    205.27 o 
   2   8  13       60.68       74.11    196.09 o 
   3   8  13      260.98      314.68     99.36 o 
  -8   9  13        8.64     -226.80    226.80 o 
  -7   9  13      226.09      160.46    216.20 o 
  -6   9  13      390.83      286.15    217.62 o 
  -5   9  13       85.53      141.55    198.71 o 
  -4   9  13      101.97      105.80    177.94 o 
  -3   9  13      823.81      855.51    111.82 o 
  -2   9  13       70.99      -22.41    183.96 o 
  -1   9  13       61.99     -202.21    202.21 o 
   0   9  13       28.45     -144.66    144.66 o 
   1   9  13      127.94       27.54    154.01 o 
   2   9  13      116.65       54.43    200.13 o 
  -7  10  13      100.46      270.74    205.93 o 
  -6  10  13     1310.43     2031.39    262.87 o 
  -5  10  13      127.89       36.94    199.04 o 
  -4  10  13      412.53       50.06    224.94 o 
  -3  10  13       11.11      196.20    190.62 o 
  -2  10  13      583.39      613.63     98.92 o 
  -1  10  13      330.04      497.66     95.64 o 
   0  10  13       60.15     -104.83    150.76 o 
  -6  11  13      131.89     -242.98    242.98 o 
  -5  11  13      264.10      272.38    101.43 o 
  -4  11  13       95.35      205.82    225.60 o 
  -3  11  13      880.21     1234.14    137.83 o 
  -2  11  13      178.10       50.28    214.56 o 
  -2  -4  14     2091.16     1974.88    201.77 o 
  -1  -4  14       67.66      -76.29    224.73 o 
   0  -4  14       91.00       72.56    158.63 o 
   1  -4  14       55.22      253.47    206.25 o 
  -4  -3  14     1687.17     1696.60    188.22 o 
  -3  -3  14     1747.65     2036.53    180.57 o 
  -2  -3  14      199.83     -140.56    224.40 o 
  -1  -3  14      821.88      917.05    108.21 o 
   0  -3  14      267.44      200.75    121.81 o 
   1  -3  14      456.02      646.74     99.25 o 
   2  -3  14       65.56      219.81    224.84 o 
  -6  -2  14      118.87      221.34     93.02 o 
  -5  -2  14      367.60      649.59     96.95 o 
  -4  -2  14      213.56      493.06     88.64 o 
  -3  -2  14     2318.36     2514.51    279.71 o 
  -2  -2  14      652.91      600.84     97.28 o 
  -1  -2  14      102.32      262.22    184.50 o 
   0  -2  14        4.33       60.48     91.76 o 
   1  -2  14      704.65      813.87    107.99 o 
   2  -2  14     1295.92     1326.50    171.28 o 
   3  -2  14        0.08      244.95    224.84 o 
  -7  -1  14       52.93      133.13    186.36 o 
  -6  -1  14        1.84      -24.59    186.14 o 
  -5  -1  14     1909.61     2061.12    180.79 o 
  -4  -1  14      624.94      641.93     88.64 o 
  -3  -1  14       25.95      105.70    170.07 o 
  -2  -1  14      161.24      -59.90    204.18 o 
  -1  -1  14       83.38     -127.56    183.30 o 
   0  -1  14      300.52       53.71    129.84 o 
   1  -1  14      208.96      213.03    185.60 o 
   2  -1  14       20.88       85.91    176.63 o 
   3  -1  14      272.72      190.95    196.42 o 
   4  -1  14        0.55      199.37    202.54 o 
  -7   0  14       85.10      218.39    203.52 o 
  -6   0  14      211.00      -61.43    202.32 o 
  -5   0  14       68.32      260.36    175.54 o 
  -4   0  14       14.70      127.77     86.13 o 
  -3   0  14       18.55      -56.40    174.99 o 
  -2   0  14       16.30     -177.07    177.07 o 
  -1   0  14      290.11      217.62     78.37 o 
   0   0  14      341.82      139.80     69.81 o 
   1   0  14      124.60     -152.37    203.85 o 
   2   0  14      488.68      441.91     92.25 o 
   3   0  14      462.59      393.60     98.81 o 
   4   0  14       47.51     -216.20    216.20 o 
  -8   1  14     1639.98     1643.80    192.59 o 
  -7   1  14     2373.89     2869.52    268.88 o 
  -6   1  14        9.96      -96.40    188.88 o 
  -5   1  14        0.00       44.49    173.14 o 
  -4   1  14      117.64      298.51     82.74 o 
  -3   1  14      175.32      -44.81    177.29 o 
  -2   1  14      591.16      119.14    168.65 o 
  -1   1  14      147.14     -183.52    183.52 o 
   0   1  14      108.66      -86.09    166.03 o 
   1   1  14      997.70      927.54    118.37 o 
   2   1  14     1475.61     1741.20    122.29 o 
   3   1  14       24.74       98.59    172.92 o 
   4   1  14      223.23      254.24     93.67 o 
  -8   2  14      917.79      850.70    117.17 o 
  -7   2  14      800.34      822.17    112.58 o 
  -6   2  14      225.46      187.89    191.28 o 
  -5   2  14      622.67      716.15     97.28 o 
  -4   2  14      121.61      174.23    171.82 o 
  -3   2  14       16.39       43.17     97.83 o 
  -2   2  14       79.32       10.71    182.64 o 
  -1   2  14      168.85      216.09    168.11 o 
   0   2  14      262.19       81.25    123.70 o 
   1   2  14        4.69      101.43    159.80 o 
   2   2  14     2328.55     2570.69    272.27 o 
   3   2  14     1645.16     1892.03    251.40 o 
   4   2  14      277.44      186.03    138.60 o 
  -8   3  14     2286.01     2848.21    276.10 o 
  -7   3  14      611.38      788.07     93.67 o 
  -6   3  14      304.09      376.66     89.41 o 
  -5   3  14       15.10     -204.29    204.29 o 
  -4   3  14     1246.03     1539.09    148.00 o 
  -3   3  14      358.85      -20.44    188.77 o 
  -2   3  14       27.48      -95.20    187.78 o 
  -1   3  14        3.38     -191.83    191.83 o 
   0   3  14      118.65       39.48    175.70 o 
   1   3  14     1473.20     1749.94    208.44 o 
   2   3  14      360.44      130.07    208.55 o 
   3   3  14      108.00      -84.82    198.71 o 
   4   3  14       35.77     -203.41    203.41 o 
  -9   4  14      416.77      213.14    226.37 o 
  -8   4  14       65.49      123.84    196.42 o 
  -7   4  14        6.54      142.75    192.37 o 
  -6   4  14       56.50      113.02    192.59 o 
  -5   4  14      801.03      872.89    118.48 o 
  -4   4  14       22.96     -131.71    194.23 o 
  -3   4  14      511.48      -96.84    181.55 o 
  -2   4  14        0.73     -160.24    175.43 o 
  -1   4  14       68.83       86.79    180.90 o 
   0   4  14       33.31       58.65    132.35 o 
   1   4  14        4.55     -195.11    195.11 o 
   2   4  14      119.67      194.56     83.40 o 
   3   4  14      133.00      156.52    111.82 o 
   4   4  14      292.22      128.87    217.08 o 
  -9   5  14       10.99      106.90    208.44 o 
  -8   5  14        5.81     -153.13    211.39 o 
  -7   5  14      174.41      131.16    194.78 o 
  -6   5  14      115.21      185.49     81.98 o 
  -5   5  14       35.52     -198.60    198.60 o 
  -4   5  14      613.55      582.80     88.75 o 
  -3   5  14      574.23      238.50    191.72 o 
  -2   5  14      639.78      330.31     86.13 o 
  -1   5  14      267.94       42.19    188.66 o 
   0   5  14       16.89      118.69    122.95 o 
   1   5  14        1.94      106.24    174.34 o 
   2   5  14      877.44      791.57    101.32 o 
   3   5  14      871.34     1151.83    132.80 o 
  -8   6  14      240.42      115.10    207.13 o 
  -7   6  14      246.54      343.21     87.66 o 
  -6   6  14      420.65      520.94     89.19 o 
  -5   6  14       67.30       44.49    202.76 o 
  -4   6  14      847.99     1171.07    143.73 o 
  -3   6  14      199.21      -86.90    187.78 o 
  -2   6  14      254.34       45.69    198.17 o 
  -1   6  14      258.44      169.53    182.64 o 
   0   6  14      110.35      109.73     76.74 o 
   1   6  14      569.14      494.16     91.60 o 
   2   6  14       16.30     -212.92    212.92 o 
   3   6  14      645.42      635.16    101.21 o 
  -8   7  14       58.42      115.97    210.63 o 
  -7   7  14      388.41      381.25     95.86 o 
  -6   7  14        1.90      -37.05    204.40 o 
  -5   7  14     1591.14     1701.08    167.78 o 
  -4   7  14      470.43      495.36     90.28 o 
  -3   7  14     5575.88     4236.24    295.23 o 
  -2   7  14      846.47      764.57    102.31 o 
  -1   7  14      455.90      281.45    200.24 o 
   0   7  14       34.84      -84.39    143.06 o 
   1   7  14      697.51      789.93     96.51 o 
   2   7  14      239.54      319.82     90.83 o 
  -8   8  14      247.31     -117.50    234.13 o 
  -7   8  14        8.34      178.93    207.24 o 
  -6   8  14      221.25      298.51     93.24 o 
  -5   8  14      371.93      275.44    215.22 o 
  -4   8  14     2334.25     2299.84    261.56 o 
  -3   8  14        9.44      -48.53    198.28 o 
  -2   8  14      711.65      789.06    107.23 o 
  -1   8  14       28.53      207.78    201.66 o 
   0   8  14      476.08      547.51     67.97 o 
   1   8  14       32.63       77.39    204.83 o 
  -7   9  14        9.29     -207.89    221.23 o 
  -6   9  14       30.63      -51.15    206.36 o 
  -5   9  14       12.72     -208.88    208.88 o 
  -4   9  14       10.25      -13.33    194.67 o 
  -3   9  14      316.49      381.58     96.62 o 
  -2   9  14      168.68       48.75    237.08 o 
  -1   9  14       28.56      102.85    200.57 o 
   0   9  14      191.67      376.61     69.69 o 
  -5  10  14        1.16     -216.31    216.31 o 
  -4  10  14      164.28     -131.71    237.62 o 
  -3  10  14      703.46      686.75    104.93 o 
  -2  10  14       25.94      -89.96    220.57 o 
  -3  -2  15       46.77     -118.48    211.94 o 
  -2  -2  15       36.94       54.32    197.40 o 
  -1  -2  15      151.86      153.90     88.21 o 
   0  -2  15      143.12      223.90    139.52 o 
  -4  -1  15     1064.61     1378.74    174.23 o 
  -3  -1  15      386.93      281.35    214.01 o 
  -2  -1  15       58.68      292.38    203.08 o 
  -1  -1  15       92.02      -74.98    208.11 o 
   0  -1  15      204.06      253.38     79.46 o 
   1  -1  15      106.71     -200.90    200.90 o 
  -5   0  15     1453.23     1581.28    183.74 o 
  -4   0  15      312.82     -226.80    226.80 o 
  -3   0  15      263.28      223.09    191.94 o 
  -2   0  15        5.43      110.72    176.96 o 
  -1   0  15      262.27      -36.94    189.75 o 
   0   0  15       29.92        7.59    143.35 o 
   1   0  15        0.37       38.69    157.18 o 
   2   0  15        9.68     -190.62    190.62 o 
  -6   1  15        3.19     -208.77    208.77 o 
  -5   1  15       40.50     -211.83    211.83 o 
  -4   1  15        9.35      114.66    106.46 o 
  -3   1  15       71.45     -179.15    206.04 o 
  -2   1  15        2.31      -62.08    191.50 o 
  -1   1  15      234.37      121.87     98.70 o 
   0   1  15      204.88      314.01     79.77 o 
   1   1  15        6.61      237.19    159.80 o 
   2   1  15      664.28      696.48    100.34 o 
  -7   2  15      511.92      632.97     97.72 o 
  -6   2  15       78.00       64.71    210.84 o 
  -5   2  15      171.39       98.70    201.23 o 
  -4   2  15     1076.27     1135.76    128.54 o 
  -3   2  15      168.63      191.94     82.96 o 
  -2   2  15      102.70      165.92    184.39 o 
  -1   2  15       23.51      138.16    111.38 o 
   0   2  15      424.69      602.99    123.35 o 
   1   2  15     2333.89     2989.43    265.28 o 
   2   2  15      391.94      361.57     95.09 o 
  -7   3  15      526.57      611.77    101.54 o 
  -6   3  15       27.01      136.63    181.77 o 
  -5   3  15      616.14      741.62    102.53 o 
  -4   3  15       12.96       23.06    183.52 o 
  -3   3  15      979.63      760.09     98.70 o 
  -2   3  15       22.54       58.91    186.69 o 
  -1   3  15      827.05     1056.85    150.18 o 
   0   3  15       45.14       56.21    133.34 o 
   1   3  15     1385.11     1673.86    177.94 o 
   2   3  15     1102.96     1164.29    140.45 o 
  -7   4  15       27.45      180.46    201.66 o 
  -6   4  15      282.68      286.48    214.01 o 
  -5   4  15      420.77      618.33     90.17 o 
  -4   4  15     1377.78     1579.20    158.82 o 
  -3   4  15      267.36      200.79    140.02 o 
  -2   4  15       17.79       94.44    181.44 o 
  -1   4  15      365.33      407.04     90.07 o 
   0   4  15     2034.68     2127.30    419.39 o 
   1   4  15      215.51      -13.44    198.28 o 
   2   4  15       11.04     -213.14    213.14 o 
  -7   5  15      107.13      193.58    145.70 o 
  -6   5  15      327.27      122.97    225.27 o 
  -5   5  15      207.42      -96.62    208.66 o 
  -4   5  15       47.65      118.37    185.49 o 
  -3   5  15      142.49      -72.58    202.43 o 
  -2   5  15       18.32      130.51    184.72 o 
  -1   5  15      509.09      279.71    197.95 o 
   0   5  15        2.11       24.05    126.88 o 
   1   5  15       85.59     -201.99    201.99 o 
   2   5  15        0.61      145.70    182.10 o 
  -7   6  15      345.62       23.94    220.79 o 
  -6   6  15        4.83     -163.74    198.28 o 
  -5   6  15      145.64     -216.53    216.53 o 
  -4   6  15      432.73      410.76     93.45 o 
  -3   6  15     1588.86     1845.58    245.38 o 
  -2   6  15      776.62     1096.63    147.56 o 
  -1   6  15        7.14      -74.00    209.42 o 
   0   6  15      119.05       96.05    151.54 o 
   1   6  15      172.21       77.06    204.07 o 
  -7   7  15        1.33      -12.13    220.35 o 
  -6   7  15       27.94      -64.60    200.46 o 
  -5   7  15      704.37      826.87    113.02 o 
  -4   7  15     1858.88     1690.69    169.75 o 
  -3   7  15       60.80      235.55    188.33 o 
  -2   7  15      788.80      637.02     97.83 o 
  -1   7  15      130.26      166.03    213.47 o 
   0   7  15      835.12      824.75    147.83 o 
  -6   8  15       20.12     -213.14    213.14 o 
  -5   8  15       26.18      -39.90    197.73 o 
  -4   8  15      674.82      656.36    102.53 o 
  -3   8  15     1150.21     1310.65    174.56 o 
  -2   8  15       14.06      -14.10    219.37 o 
  -1   8  15       63.58      107.12     92.25 o 
  -3   1  16       11.77       60.44    136.30 o 
  -2   1  16       13.19      317.85    211.94 o 
  -1   1  16      504.92      639.97     93.24 o 
  -4   2  16       22.82      139.36     97.28 o 
  -3   2  16      379.82      494.16     92.69 o 
  -2   2  16       42.11      -13.77    182.75 o 
  -1   2  16       15.10      207.89    197.07 o 
   0   2  16       76.67      -20.37    142.22 o 
  -5   3  16      464.71      564.55     94.44 o 
  -4   3  16      352.59      397.86     92.91 o 
  -3   3  16        5.07      219.15    189.75 o 
  -2   3  16      600.83      544.66     93.34 o 
  -1   3  16      718.24      741.84    100.23 o 
   0   3  16     2377.39     2717.49    197.58 o 
  -5   4  16      254.76      278.83    206.25 o 
  -4   4  16      106.94      103.29    197.62 o 
  -3   4  16      554.65      425.52     99.03 o 
  -2   4  16      311.60      270.74    206.69 o 
  -1   4  16     1622.53     1736.05    244.29 o 
   0   4  16      656.64      841.59    195.60 o 
  -5   5  16      536.87      441.80     98.15 o 
  -4   5  16       44.15      194.67    193.90 o 
  -3   5  16       10.95      246.48    191.83 o 
  -2   5  16      160.33     -119.69    215.87 o 
  -1   5  16      899.67      829.28    117.06 o 
  -4   6  16       86.14     -104.93    219.26 o 
  -3   6  16      237.16      301.89     93.89 o 
  -2   6  16       27.28      113.57    135.64 o 
                                                 
